# Supplementary material for: Poly[bis[μ-1,3-bis­(imidazol-1-ylmeth­yl)benzene-κ2 N 3:N 3′]bis­(nitrato-κO)cadmium]
Source: Acta Crystallogr Sect E Struct Rep Online. 2011 Jun 11;67(Pt 7):m899. doi: 10.1107/S1600536811021027 (PMC3151839; doi:10.1107/S1600536811021027)
Supplement: Supplementary file 1 [file e-67-0m899-sup1.cif]

##############################################################################
#                                                                            #
# This CIF contains the data in a paper accepted for publication in          #
# Acta Crystallographica Section E. It conforms to the requirements of       #
# Notes for Authors for Acta Crystallographica Section E, and has been       #
# peer reviewed under the auspices of the IUCr Commission on Journals.       #
#                                                                            #
# Full details of the Crystallographic Information File format               #
# are given in the paper "The Crystallographic Information File (CIF):       #
# a New Standard Archive File for Crystallography" by S. R. Hall, F. H.      #
# Allen and I. D. Brown [Acta Cryst. (1991), A47, 655-685].                  #
#                                                                            #
# The current version of the core CIF dictionary is obtainable from          #
# ftp://ftp.iucr.org/pub/cif_core.dic.                                       #
#                                                                            #
# Software is freely available for graphical display of the structure(s)     #
# in this CIF. For information consult the CIF software page                 #
# http://www.iucr.org/resources/cif/software.                                #
#                                                                            #
# This file may be used for bona fide research purposes within the           #
# scientific community so long as proper attribution is given to the journal # 
# article from which it was obtained.                                        #
#                                                                            #
##############################################################################
data_I
_audit_creation_method     SHELXL97
_chemical_name_systematic
;
Poly[bis[\m-1,3-bis(imidazol-1-ylmethyl)benzene-
\k^2^<i>N</i>^3^:<i>N</i>^3'^]bis(nitrato-\k<i>O</i>)cadmium]
;
_chemical_name_common     ?
_chemical_formula_moiety     'C28 H28 Cd N10 O6 '
_chemical_formula_sum     'C28 H28 Cd N10 O6'
_chemical_formula_iupac     '[Cd (N O3)2 (C14 H14 N4)2]'
_chemical_formula_weight     713.00
_chemical_melting_point     ?
_symmetry_cell_setting     monoclinic
_symmetry_space_group_name_H-M     'P 21/c'
_symmetry_space_group_name_Hall     '-P 2ybc'
loop_
    _symmetry_equiv_pos_as_xyz
    'x, y, z'
    '-x, y+1/2, -z+1/2'
    '-x, -y, -z'
    'x, -y-1/2, z-1/2'
_cell_length_a     8.4542(8)
_cell_length_b     19.3910(18)
_cell_length_c     9.2222(8)
_cell_angle_alpha     90.00
_cell_angle_beta     102.415(10)
_cell_angle_gamma     90.00
_cell_volume     1476.5(2)
_cell_formula_units_Z     2
_cell_measurement_reflns_used     3957
_cell_measurement_theta_min     3.0809
_cell_measurement_theta_max     29.0477
_cell_measurement_temperature     296(2)
_exptl_crystal_description     needle
_exptl_crystal_colour     colourless
_exptl_crystal_size_max     0.21
_exptl_crystal_size_mid     0.20
_exptl_crystal_size_min     0.19
_exptl_crystal_density_diffrn     1.604
_exptl_crystal_density_meas     ?
_exptl_crystal_density_method     'not measured'
_exptl_crystal_F_000     724
_exptl_absorpt_coefficient_mu     0.801
_exptl_absorpt_correction_type     multi-scan
_exptl_absorpt_process_details     '(SADABS; Bruker, 2005)'
_exptl_absorpt_correction_T_min     0.8499
_exptl_absorpt_correction_T_max     0.8628
_exptl_special_details
;
;
_diffrn_ambient_temperature     296(2)
_diffrn_radiation_type     MoK\a
_diffrn_radiation_wavelength     0.71073
_diffrn_radiation_source     'fine-focus sealed tube'
_diffrn_radiation_monochromator     graphite
_diffrn_measurement_device_type     'Bruker SMART APEXII CCD area-detector'
_diffrn_measurement_method     \w
_diffrn_detector_area_resol_mean     ?
_diffrn_reflns_number     5606
_diffrn_reflns_av_R_equivalents     0.0169
_diffrn_reflns_av_sigmaI/netI     0.0235
_diffrn_reflns_theta_min     3.09
_diffrn_reflns_theta_max     25.00
_diffrn_reflns_theta_full     25.00
_diffrn_measured_fraction_theta_max     0.995
_diffrn_measured_fraction_theta_full     0.995
_diffrn_reflns_limit_h_min     -10
_diffrn_reflns_limit_h_max     6
_diffrn_reflns_limit_k_min     -21
_diffrn_reflns_limit_k_max     23
_diffrn_reflns_limit_l_min     -10
_diffrn_reflns_limit_l_max     10
_diffrn_standards_number     0
_diffrn_standards_interval_count     .
_diffrn_standards_interval_time     .
_diffrn_standards_decay_%     ?
_refine_special_details
;
Refinement of <i>F</i>^2^ against ALL reflections. The weighted <i>R</i>-factor
<i>wR</i> and goodness of fit <i>S</i> are based on <i>F</i>^2^, conventional
<i>R</i>-factors <i>R</i> are based on <i>F</i>, with <i>F</i> set to zero for
negative <i>F</i>^2^. The threshold expression of <i>F</i>^2^ >
\s(<i>F</i>^2^) is used only for calculating <i>R</i>-factors(gt) <i>etc</i>.
and is not relevant to the choice of reflections for refinement.
<i>R</i>-factors based on <i>F</i>^2^ are statistically about twice as large
as those based on <i>F</i>, and <i>R</i>-factors based on ALL data will be
even larger.
;
_reflns_number_total     2578
_reflns_number_gt     2253
_reflns_threshold_expression     I>2\s(I)
_refine_ls_structure_factor_coef     Fsqd
_refine_ls_matrix_type     full
_refine_ls_R_factor_all     0.0505
_refine_ls_R_factor_gt     0.0443
_refine_ls_wR_factor_gt     0.1184
_refine_ls_wR_factor_ref     0.1229
_refine_ls_goodness_of_fit_ref     1.058
_refine_ls_restrained_S_all     1.060
_refine_ls_number_reflns     2578
_refine_ls_number_parameters     199
_refine_ls_number_restraints     1
_refine_ls_hydrogen_treatment     constr
_refine_ls_weighting_scheme     calc
_refine_ls_weighting_details
       'calc w = 1/[\s^2^(Fo^2^)+(0.0689P)^2^+2.5890P] where P=(Fo^2^+2Fc^2^)/3'
_atom_sites_solution_hydrogens     geom
_atom_sites_solution_primary     direct
_atom_sites_solution_secondary     difmap
_refine_ls_shift/su_max     0.000
_refine_ls_shift/su_mean     0.000
_refine_diff_density_max     1.954
_refine_diff_density_min     -0.863
_refine_ls_extinction_method     none
_refine_ls_extinction_coef     ?
loop_
    _atom_type_symbol
    _atom_type_description
    _atom_type_scat_dispersion_real
    _atom_type_scat_dispersion_imag
    _atom_type_scat_source
    'C' 'C' 0.0033 0.0016
                         'International Tables Vol C Tables 4.2.6.8 and 6.1.1.4'
    'H' 'H' 0.0000 0.0000
                         'International Tables Vol C Tables 4.2.6.8 and 6.1.1.4'
    'N' 'N' 0.0061 0.0033
                         'International Tables Vol C Tables 4.2.6.8 and 6.1.1.4'
    'O' 'O' 0.0106 0.0060
                         'International Tables Vol C Tables 4.2.6.8 and 6.1.1.4'
    'Cd' 'Cd' -0.8075 1.2024
                         'International Tables Vol C Tables 4.2.6.8 and 6.1.1.4'
_computing_data_collection     'APEX2 (Bruker, 2005)'
_computing_cell_refinement     'SAINT (Bruker, 2005)'
_computing_data_reduction     'SAINT (Bruker, 2005)'
_computing_structure_solution     'SHELXS97 (Sheldrick, 2008)'
_computing_structure_refinement     'SHELXL97 (Sheldrick, 2008)'
_computing_molecular_graphics     'DIAMOND (Brandenburg, 2010)'
_computing_publication_material     'SHELXTL (Sheldrick, 2008)'
loop_
    _atom_site_type_symbol
    _atom_site_label
    _atom_site_fract_x
    _atom_site_fract_y
    _atom_site_fract_z
    _atom_site_U_iso_or_equiv
    _atom_site_adp_type
    _atom_site_calc_flag
    _atom_site_refinement_flags
    _atom_site_occupancy
    _atom_site_symmetry_multiplicity
    _atom_site_disorder_assembly
    _atom_site_disorder_group
    Cd Cd1 0.5000 0.5000 0.0000 0.03330(18) Uani d S 1 2 . .
    O O1 0.9948(4) 0.4485(2) 0.2556(4) 0.0657(10) Uani d . 1 1 . .
    O O2 0.8878(9) 0.5415(3) 0.1617(11) 0.183(4) Uani d U 1 1 . .
    O O3 0.7504(4) 0.45152(19) 0.1259(4) 0.0626(7) Uani d . 1 1 . .
    N N1 0.4529(4) 0.55084(17) 0.2160(4) 0.0364(7) Uani d . 1 1 . .
    N N2 0.3328(4) 0.57252(16) 0.4000(3) 0.0322(7) Uani d . 1 1 . .
    N N3 -0.2702(4) 0.81383(18) 0.3469(4) 0.0401(8) Uani d . 1 1 . .
    N N4 -0.4073(4) 0.89430(17) 0.4339(4) 0.0379(8) Uani d . 1 1 . .
    N N5 0.8818(5) 0.4775(3) 0.1699(6) 0.0626(7) Uani d U 1 1 . .
    C C1 0.5664(5) 0.5731(2) 0.3353(5) 0.0419(10) Uani d . 1 1 . .
    H H1 0.6763 0.5781 0.3374 0.050 Uiso calc R 1 1 . .
    C C2 0.4946(5) 0.5868(2) 0.4507(5) 0.0463(11) Uani d . 1 1 . .
    H H2 0.5446 0.6026 0.5446 0.056 Uiso calc R 1 1 . .
    C C3 0.3138(5) 0.5521(2) 0.2602(4) 0.0342(8) Uani d . 1 1 . .
    H H3 0.2145 0.5400 0.2002 0.041 Uiso calc R 1 1 . .
    C C4 0.2053(6) 0.5788(2) 0.4856(5) 0.0414(10) Uani d . 1 1 . .
    H H4A 0.2443 0.5598 0.5841 0.050 Uiso calc R 1 1 . .
    H H4B 0.1116 0.5521 0.4373 0.050 Uiso calc R 1 1 . .
    C C5 0.1556(5) 0.6528(2) 0.4988(4) 0.0335(8) Uani d . 1 1 . .
    C C6 0.2395(5) 0.6941(2) 0.6119(5) 0.0436(10) Uani d . 1 1 . .
    H H6 0.3224 0.6753 0.6839 0.052 Uiso calc R 1 1 . .
    C C7 0.2009(5) 0.7630(2) 0.6186(5) 0.0469(11) Uani d . 1 1 . .
    H H7 0.2587 0.7904 0.6947 0.056 Uiso calc R 1 1 . .
    C C8 0.0777(6) 0.7914(2) 0.5137(5) 0.0440(10) Uani d . 1 1 . .
    H H8 0.0538 0.8381 0.5178 0.053 Uiso calc R 1 1 . .
    C C9 -0.0113(5) 0.7503(2) 0.4012(4) 0.0379(9) Uani d . 1 1 . .
    C C10 0.0285(5) 0.6813(2) 0.3951(4) 0.0348(8) Uani d . 1 1 . .
    H H10 -0.0307 0.6535 0.3206 0.042 Uiso calc R 1 1 . .
    C C11 -0.1437(6) 0.7816(3) 0.2829(5) 0.0509(12) Uani d . 1 1 . .
    H H11A -0.0969 0.8160 0.2283 0.061 Uiso calc R 1 1 . .
    H H11B -0.1919 0.7459 0.2136 0.061 Uiso calc R 1 1 . .
    C C12 -0.2881(5) 0.8817(2) 0.3668(5) 0.0410(10) Uani d . 1 1 . .
    H H12 -0.2241 0.9155 0.3368 0.049 Uiso calc R 1 1 . .
    C C13 -0.4682(5) 0.8310(2) 0.4589(5) 0.0430(10) Uani d . 1 1 . .
    H H13 -0.5539 0.8236 0.5056 0.052 Uiso calc R 1 1 . .
    C C14 -0.3855(5) 0.7810(2) 0.4059(5) 0.0469(11) Uani d . 1 1 . .
    H H14 -0.4031 0.7337 0.4088 0.056 Uiso calc R 1 1 . .
loop_
    _atom_site_aniso_label
    _atom_site_aniso_U_11
    _atom_site_aniso_U_22
    _atom_site_aniso_U_33
    _atom_site_aniso_U_12
    _atom_site_aniso_U_13
    _atom_site_aniso_U_23
    Cd1 0.0367(3) 0.0294(3) 0.0390(3) -0.00351(15) 0.01983(19) -0.00143(16)
    O1 0.0330(16) 0.089(3) 0.072(2) 0.0071(17) 0.0045(16) 0.018(2)
    O2 0.124(5) 0.077(2) 0.302(10) -0.021(4) -0.058(6) 0.044(5)
    O3 0.0348(12) 0.0655(16) 0.082(2) -0.0069(12) 0.0001(13) 0.0074(15)
    N1 0.0393(18) 0.0353(17) 0.0387(18) 0.0008(15) 0.0175(15) -0.0031(15)
    N2 0.0369(17) 0.0287(16) 0.0330(17) 0.0082(14) 0.0121(14) 0.0015(13)
    N3 0.0437(19) 0.0371(18) 0.0404(19) 0.0151(16) 0.0112(16) -0.0011(15)
    N4 0.0347(17) 0.0343(18) 0.049(2) 0.0069(14) 0.0172(15) -0.0008(15)
    N5 0.0348(12) 0.0655(16) 0.082(2) -0.0069(12) 0.0001(13) 0.0074(15)
    C1 0.031(2) 0.040(2) 0.056(3) 0.0006(18) 0.0114(19) -0.007(2)
    C2 0.045(3) 0.051(3) 0.039(2) 0.005(2) 0.0020(19) -0.013(2)
    C3 0.035(2) 0.032(2) 0.037(2) 0.0019(16) 0.0102(16) 0.0000(16)
    C4 0.054(3) 0.037(2) 0.040(2) 0.0109(19) 0.025(2) 0.0086(18)
    C5 0.037(2) 0.037(2) 0.032(2) 0.0080(17) 0.0188(16) 0.0031(16)
    C6 0.039(2) 0.060(3) 0.033(2) 0.011(2) 0.0090(18) -0.0037(19)
    C7 0.043(2) 0.050(3) 0.049(3) -0.003(2) 0.013(2) -0.018(2)
    C8 0.049(3) 0.033(2) 0.056(3) 0.0035(19) 0.025(2) -0.0064(19)
    C9 0.042(2) 0.041(2) 0.035(2) 0.0125(18) 0.0183(18) -0.0013(18)
    C10 0.038(2) 0.035(2) 0.035(2) 0.0029(17) 0.0160(17) -0.0055(17)
    C11 0.062(3) 0.055(3) 0.039(2) 0.031(2) 0.018(2) -0.001(2)
    C12 0.042(2) 0.033(2) 0.054(3) 0.0082(18) 0.022(2) 0.0057(19)
    C13 0.036(2) 0.041(2) 0.054(3) 0.0010(18) 0.0125(19) 0.004(2)
    C14 0.047(2) 0.033(2) 0.057(3) 0.0044(19) 0.004(2) 0.001(2)
_geom_special_details
;
All e.s.d.'s (except the e.s.d. in the dihedral angle between two l.s. planes)
are estimated using the full covariance matrix. The cell e.s.d.'s are taken
into account individually in the estimation of e.s.d.'s in distances, angles
and torsion angles; correlations between e.s.d.'s in cell parameters are only
used when they are defined by crystal symmetry. An approximate (isotropic)
treatment of cell e.s.d.'s is used for estimating e.s.d.'s involving l.s.
planes.
;
loop_
    _geom_bond_atom_site_label_1
    _geom_bond_atom_site_label_2
    _geom_bond_site_symmetry_2
    _geom_bond_distance
    _geom_bond_publ_flag
    Cd1 N4 4_675 2.322(3) ?
    Cd1 N4 2_545 2.322(3) ?
    Cd1 N1 3_665 2.332(3) ?
    Cd1 N1 . 2.332(3) ?
    Cd1 O3 . 2.378(3) ?
    Cd1 O3 3_665 2.378(3) ?
    O1 N5 . 1.236(6) ?
    O2 N5 . 1.247(8) ?
    O3 N5 . 1.207(5) ?
    N1 C3 . 1.326(5) ?
    N1 C1 . 1.365(5) ?
    N2 C3 . 1.326(5) ?
    N2 C2 . 1.375(5) ?
    N2 C4 . 1.472(5) ?
    N3 C12 . 1.341(5) ?
    N3 C14 . 1.371(6) ?
    N3 C11 . 1.468(5) ?
    N4 C12 . 1.314(5) ?
    N4 C13 . 1.369(6) ?
    N4 Cd1 2 2.322(3) ?
    C1 C2 . 1.360(6) ?
    C1 H1 . 0.9300 ?
    C2 H2 . 0.9300 ?
    C3 H3 . 0.9300 ?
    C4 C5 . 1.508(5) ?
    C4 H4A . 0.9700 ?
    C4 H4B . 0.9700 ?
    C5 C6 . 1.384(6) ?
    C5 C10 . 1.389(6) ?
    C6 C7 . 1.379(6) ?
    C6 H6 . 0.9300 ?
    C7 C8 . 1.376(7) ?
    C7 H7 . 0.9300 ?
    C8 C9 . 1.394(6) ?
    C8 H8 . 0.9300 ?
    C9 C10 . 1.384(6) ?
    C9 C11 . 1.512(6) ?
    C10 H10 . 0.9300 ?
    C11 H11A . 0.9700 ?
    C11 H11B . 0.9700 ?
    C12 H12 . 0.9300 ?
    C13 C14 . 1.347(6) ?
    C13 H13 . 0.9300 ?
    C14 H14 . 0.9300 ?
loop_
    _geom_angle_atom_site_label_1
    _geom_angle_atom_site_label_2
    _geom_angle_atom_site_label_3
    _geom_angle_site_symmetry_1
    _geom_angle_site_symmetry_3
    _geom_angle
    _geom_angle_publ_flag
    N4 Cd1 N4 4_675 2_545 180.0 ?
    N4 Cd1 N1 4_675 3_665 91.13(12) ?
    N4 Cd1 N1 2_545 3_665 88.87(12) ?
    N4 Cd1 N1 4_675 . 88.87(12) ?
    N4 Cd1 N1 2_545 . 91.13(12) ?
    N1 Cd1 N1 3_665 . 180.00(15) ?
    N4 Cd1 O3 4_675 . 99.31(12) ?
    N4 Cd1 O3 2_545 . 80.69(12) ?
    N1 Cd1 O3 3_665 . 87.27(13) ?
    N1 Cd1 O3 . . 92.73(13) ?
    N4 Cd1 O3 4_675 3_665 80.69(12) ?
    N4 Cd1 O3 2_545 3_665 99.31(12) ?
    N1 Cd1 O3 3_665 3_665 92.73(13) ?
    N1 Cd1 O3 . 3_665 87.27(13) ?
    O3 Cd1 O3 . 3_665 180.0 ?
    N5 O3 Cd1 . . 131.1(3) ?
    C3 N1 C1 . . 105.2(3) ?
    C3 N1 Cd1 . . 126.6(3) ?
    C1 N1 Cd1 . . 127.1(3) ?
    C3 N2 C2 . . 107.2(3) ?
    C3 N2 C4 . . 126.6(4) ?
    C2 N2 C4 . . 126.2(4) ?
    C12 N3 C14 . . 106.9(3) ?
    C12 N3 C11 . . 125.9(4) ?
    C14 N3 C11 . . 127.1(4) ?
    C12 N4 C13 . . 105.4(3) ?
    C12 N4 Cd1 . 2 128.7(3) ?
    C13 N4 Cd1 . 2 125.9(3) ?
    O3 N5 O1 . . 123.7(5) ?
    O3 N5 O2 . . 116.2(5) ?
    O1 N5 O2 . . 117.1(5) ?
    C2 C1 N1 . . 109.8(4) ?
    C2 C1 H1 . . 125.1 ?
    N1 C1 H1 . . 125.1 ?
    C1 C2 N2 . . 105.9(4) ?
    C1 C2 H2 . . 127.1 ?
    N2 C2 H2 . . 127.1 ?
    N1 C3 N2 . . 112.0(4) ?
    N1 C3 H3 . . 124.0 ?
    N2 C3 H3 . . 124.0 ?
    N2 C4 C5 . . 111.8(3) ?
    N2 C4 H4A . . 109.3 ?
    C5 C4 H4A . . 109.3 ?
    N2 C4 H4B . . 109.3 ?
    C5 C4 H4B . . 109.3 ?
    H4A C4 H4B . . 107.9 ?
    C6 C5 C10 . . 118.9(4) ?
    C6 C5 C4 . . 120.4(4) ?
    C10 C5 C4 . . 120.7(4) ?
    C7 C6 C5 . . 120.5(4) ?
    C7 C6 H6 . . 119.8 ?
    C5 C6 H6 . . 119.8 ?
    C8 C7 C6 . . 120.5(4) ?
    C8 C7 H7 . . 119.8 ?
    C6 C7 H7 . . 119.8 ?
    C7 C8 C9 . . 120.0(4) ?
    C7 C8 H8 . . 120.0 ?
    C9 C8 H8 . . 120.0 ?
    C10 C9 C8 . . 119.1(4) ?
    C10 C9 C11 . . 120.5(4) ?
    C8 C9 C11 . . 120.3(4) ?
    C9 C10 C5 . . 121.0(4) ?
    C9 C10 H10 . . 119.5 ?
    C5 C10 H10 . . 119.5 ?
    N3 C11 C9 . . 111.8(3) ?
    N3 C11 H11A . . 109.3 ?
    C9 C11 H11A . . 109.3 ?
    N3 C11 H11B . . 109.3 ?
    C9 C11 H11B . . 109.3 ?
    H11A C11 H11B . . 107.9 ?
    N4 C12 N3 . . 111.6(4) ?
    N4 C12 H12 . . 124.2 ?
    N3 C12 H12 . . 124.2 ?
    C14 C13 N4 . . 109.9(4) ?
    C14 C13 H13 . . 125.0 ?
    N4 C13 H13 . . 125.0 ?
    C13 C14 N3 . . 106.2(4) ?
    C13 C14 H14 . . 126.9 ?
    N3 C14 H14 . . 126.9 ?
loop_
    _geom_torsion_atom_site_label_1
    _geom_torsion_atom_site_label_2
    _geom_torsion_atom_site_label_3
    _geom_torsion_atom_site_label_4
    _geom_torsion_site_symmetry_1
    _geom_torsion_site_symmetry_2
    _geom_torsion_site_symmetry_3
    _geom_torsion_site_symmetry_4
    _geom_torsion
    _geom_torsion_publ_flag
    N4 Cd1 O3 N5 4_675 . . . 13.2(5) ?
    N4 Cd1 O3 N5 2_545 . . . -166.8(5) ?
    N1 Cd1 O3 N5 3_665 . . . 103.9(5) ?
    N1 Cd1 O3 N5 . . . . -76.1(5) ?
    N4 Cd1 N1 C3 4_675 . . . 124.0(3) ?
    N4 Cd1 N1 C3 2_545 . . . -56.0(3) ?
    O3 Cd1 N1 C3 . . . . -136.7(3) ?
    O3 Cd1 N1 C3 3_665 . . . 43.3(3) ?
    N4 Cd1 N1 C1 4_675 . . . -69.9(3) ?
    N4 Cd1 N1 C1 2_545 . . . 110.1(3) ?
    O3 Cd1 N1 C1 . . . . 29.4(3) ?
    O3 Cd1 N1 C1 3_665 . . . -150.6(3) ?
    Cd1 O3 N5 O1 . . . . 167.3(4) ?
    Cd1 O3 N5 O2 . . . . 7.5(9) ?
    C3 N1 C1 C2 . . . . 0.6(5) ?
    Cd1 N1 C1 C2 . . . . -167.8(3) ?
    N1 C1 C2 N2 . . . . 0.0(5) ?
    C3 N2 C2 C1 . . . . -0.6(5) ?
    C4 N2 C2 C1 . . . . 179.4(4) ?
    C1 N1 C3 N2 . . . . -1.0(4) ?
    Cd1 N1 C3 N2 . . . . 167.5(2) ?
    C2 N2 C3 N1 . . . . 1.0(5) ?
    C4 N2 C3 N1 . . . . -178.9(3) ?
    C3 N2 C4 C5 . . . . -102.7(5) ?
    C2 N2 C4 C5 . . . . 77.3(5) ?
    N2 C4 C5 C6 . . . . -86.3(5) ?
    N2 C4 C5 C10 . . . . 91.6(5) ?
    C10 C5 C6 C7 . . . . -2.1(6) ?
    C4 C5 C6 C7 . . . . 175.8(4) ?
    C5 C6 C7 C8 . . . . 0.5(7) ?
    C6 C7 C8 C9 . . . . 1.3(7) ?
    C7 C8 C9 C10 . . . . -1.4(6) ?
    C7 C8 C9 C11 . . . . -178.2(4) ?
    C8 C9 C10 C5 . . . . -0.2(6) ?
    C11 C9 C10 C5 . . . . 176.6(4) ?
    C6 C5 C10 C9 . . . . 2.0(6) ?
    C4 C5 C10 C9 . . . . -175.9(4) ?
    C12 N3 C11 C9 . . . . 102.7(5) ?
    C14 N3 C11 C9 . . . . -72.9(6) ?
    C10 C9 C11 N3 . . . . 123.7(4) ?
    C8 C9 C11 N3 . . . . -59.5(6) ?
    C13 N4 C12 N3 . . . . 0.3(5) ?
    Cd1 N4 C12 N3 2 . . . -179.9(3) ?
    C14 N3 C12 N4 . . . . -0.2(5) ?
    C11 N3 C12 N4 . . . . -176.6(4) ?
    C12 N4 C13 C14 . . . . -0.3(5) ?
    Cd1 N4 C13 C14 2 . . . 179.9(3) ?
    N4 C13 C14 N3 . . . . 0.2(5) ?
    C12 N3 C14 C13 . . . . 0.0(5) ?
    C11 N3 C14 C13 . . . . 176.3(4) ?
loop_
    _geom_hbond_atom_site_label_D
    _geom_hbond_atom_site_label_H
    _geom_hbond_atom_site_label_A
    _geom_hbond_site_symmetry_A
    _geom_hbond_distance_DH
    _geom_hbond_distance_HA
    _geom_hbond_distance_DA
    _geom_hbond_angle_DHA
    C3 H3 O2 1_455 0.93 2.71 3.525(8) 147.1
    C4 H4B O1 1_455 0.97 2.67 3.525(6) 147.7
    C4 H4B O2 1_455 0.97 2.83 3.633(9) 140.6
    C10 H10 O2 1_455 0.93 2.63 3.506(9) 157.8
    C11 H11A O1 2_655 0.97 2.70 3.518(7) 141.8
    C12 H12 O1 2_655 0.93 2.37 3.210(6) 150.6
data_global
_journal_date_recd_electronic     2011-05-10
_journal_date_accepted     2011-05-31
_journal_name_full     'Acta Crystallographica, Section E'
_journal_year     2011
_journal_volume     67
_journal_issue      7
_journal_page_first     m899
_journal_page_last     m899
_journal_paper_category     QM
_journal_coeditor_code     HP2007
_publ_contact_author_name     'Xi-Ying Hu'
_publ_contact_author_address
;
Institute of Environmental and Municipal Engineering
North China University of Water Conservancy and Electric Power
Zhengzhou 450011
People's Republic of China
;
_publ_contact_author_email     hbsyhxy@163.com
_publ_contact_author_fax     ?
_publ_contact_author_phone     ?
_publ_section_title
;\
Poly[bis[\m-1,3-bis(imidazol-1-ylmethyl)benzene-\
\k^2^<i>N</i>^3^:<i>N</i>^3'^]bis(nitrato-\k<i>O</i>)cadmium]
;
loop_
    _publ_author_name
    _publ_author_address
    'Hu, Xi-Ying'
;
Institute of Environmental and Municipal Engineering
North China University of Water Conservancy and Electric Power
Zhengzhou 450011
People's Republic of China
;
    'Yang, Guang-Rui'
;
Institute of Environmental and Municipal Engineering
North China University of Water Conservancy and Electric Power
Zhengzhou 450011
People's Republic of China
;
    'Shan, Wen-Wen'
;
Institute of Environmental and Municipal Engineering
North China University of Water Conservancy and Electric Power
Zhengzhou 450011
People's Republic of China
;
