# Supplementary material for: Poly[bis[μ-1,3-bis­(imidazol-1-ylmeth­yl)benzene-κ2 N 3:N 3′]bis­(nitrato-κO)cadmium]
Source: Acta Crystallogr Sect E Struct Rep Online. 2011 Jun 11;67(Pt 7):m899. doi: 10.1107/S1600536811021027 (PMC3151839; doi:10.1107/S1600536811021027)
Supplement: Supplementary file 2 [file e-67-0m899-Isup2.hkl]

# 
# h,k,l, Fc-squared, Fo-squared, sigma(Fo-squared) and status flag 
# 
data_I
_shelx_title ' 1 in P2(1)/c' 
_shelx_refln_list_code          4 
_shelx_F_calc_maximum      204.92 
_exptl_crystal_F_000       724.00 
_reflns_d_resolution_high  0.8409 
 
loop_ 
 _symmetry_equiv_pos_as_xyz 
 'x, y, z' 
 '-x, y+1/2, -z+1/2' 
 '-x, -y, -z' 
 'x, -y-1/2, z-1/2' 
 
_cell_length_a     8.4542 
_cell_length_b    19.3910 
_cell_length_c     9.2222 
_cell_angle_alpha  90.000 
_cell_angle_beta  102.415 
_cell_angle_gamma  90.000 
 
_shelx_F_squared_multiplier     1.000 
 
loop_ 
 _refln_index_h 
 _refln_index_k 
 _refln_index_l 
 _refln_F_squared_calc 
 _refln_F_squared_meas 
 _refln_F_squared_sigma 
 _refln_observed_status 
   2   0   0     7135.01     7617.00     95.93 o 
   3   0   0     5791.93     5559.92     96.78 o 
   4   0   0    10192.16    10328.54    138.64 o 
   5   0   0     1992.23     2108.15     47.80 o 
   6   0   0     1631.73     1548.64     30.56 o 
   7   0   0      128.46      152.88     14.58 o 
   8   0   0     1185.95     1240.01     45.09 o 
   9   0   0       93.27       98.98     14.58 o 
   2   1   0     3940.18     4361.64     33.96 o 
   3   1   0     1004.19     1010.13     18.51 o 
   4   1   0       81.52       82.01      4.00 o 
   5   1   0       12.73       13.92      4.75 o 
   6   1   0      315.92      356.72     14.01 o 
   7   1   0       98.36       98.70      8.35 o 
   8   1   0      161.45      138.74     10.90 o 
   9   1   0        0.06        0.00      4.81 o 
   1   2   0    17050.88    14955.59    146.61 o 
   2   2   0     7486.89     8135.18     70.66 o 
   3   2   0     5361.00     5329.76     33.97 o 
   4   2   0     3025.33     3038.03     32.01 o 
   5   2   0     4979.58     5442.23     85.59 o 
   6   2   0     1627.12     1480.10     30.05 o 
   7   2   0      555.70      616.71     20.48 o 
   8   2   0      559.55      561.29     31.70 o 
   9   2   0       34.37       29.68      5.99 o 
   1   3   0     2287.92     2709.20     86.10 o 
   2   3   0      124.69       87.65      2.44 o 
   3   3   0      456.15      439.97      7.69 o 
   4   3   0       92.06       89.41      4.64 o 
   5   3   0      161.78      210.61      9.84 o 
   6   3   0       27.64       24.20      3.15 o 
   7   3   0      101.64      103.07      8.51 o 
   8   3   0       33.11       16.95      6.78 o 
   9   3   0      167.36      153.22     11.98 o 
   0   4   0    15941.84    14699.46    117.81 o 
   2   4   0     5729.28     6221.68     41.08 o 
   3   4   0     4317.84     4048.78     54.33 o 
   4   4   0     2499.20     2492.87     27.72 o 
   5   4   0     1623.35     1684.39     23.86 o 
   6   4   0     1404.28     1305.88     40.51 o 
   7   4   0      993.63     1048.44     27.14 o 
   8   4   0     1009.53      934.92     37.29 o 
   9   4   0      106.10      125.51     11.26 o 
   1   5   0     4195.09     4776.77     35.88 o 
   2   5   0     1500.18     1347.45     11.49 o 
   3   5   0     1936.62     1826.84     15.79 o 
   4   5   0       48.14       61.04      3.94 o 
   5   5   0      694.18      716.18     18.96 o 
   6   5   0      192.05      198.37     12.88 o 
   7   5   0       28.05       47.48      6.22 o 
   8   5   0      295.67      253.42     14.43 o 
   9   5   0        1.01        8.14      6.78 o 
   0   6   0       18.47      137.63     13.56 o 
   1   6   0      896.91      605.44      7.10 o 
   2   6   0     4891.19     5144.99     48.87 o 
   3   6   0     5451.08     5401.51     35.78 o 
   4   6   0     2241.56     2270.07     25.65 o 
   5   6   0     4743.82     4924.26     47.74 o 
   6   6   0      740.52      647.60     31.53 o 
   7   6   0      627.91      662.86     21.56 o 
   8   6   0      878.21      830.36     26.16 o 
   9   6   0      561.40      525.09     29.15 o 
   1   7   0     2517.41     2937.05     23.89 o 
   2   7   0      524.63      445.90      7.88 o 
   3   7   0      218.62      333.81      6.35 o 
   4   7   0        6.95       16.19      2.21 o 
   5   7   0      205.72      211.88      9.74 o 
   6   7   0        1.56        4.87      4.24 o 
   7   7   0        0.24        0.00      4.05 o 
   8   7   0      124.94      118.51     10.18 o 
   0   8   0     1485.39     1171.15     18.09 o 
   1   8   0     2873.94     2194.52     16.94 o 
   2   8   0     4284.32     4601.16     46.12 o 
   3   8   0     4342.22     4327.31     25.83 o 
   4   8   0      309.92      292.27      6.83 o 
   5   8   0      862.26      899.72     15.68 o 
   6   8   0     1334.24     1247.67     28.91 o 
   7   8   0      635.12      681.35     22.40 o 
   8   8   0      464.36      427.13     33.22 o 
   1   9   0       40.55       57.35      2.44 o 
   2   9   0       47.25       39.50      2.44 o 
   3   9   0       20.14       44.76      2.67 o 
   4   9   0      482.36      474.23     13.02 o 
   5   9   0        3.19        4.01      2.71 o 
   6   9   0      382.97      387.25     18.64 o 
   7   9   0       70.45       72.58      8.06 o 
   8   9   0       19.69       33.21      9.83 o 
   0  10   0      746.65     1102.42     19.05 o 
   1  10   0     6666.82     6412.87     50.51 o 
   2  10   0     2238.34     2151.83     35.22 o 
   3  10   0     2411.08     2458.13     28.21 o 
   4  10   0      858.19      871.07     17.85 o 
   5  10   0     1990.56     1981.14     34.60 o 
   6  10   0      103.23       80.01      7.41 o 
   7  10   0     1192.59     1306.19     40.68 o 
   8  10   0      533.99      532.55     33.90 o 
   1  11   0     1134.41     1224.23     16.16 o 
   2  11   0      306.60      369.57      8.09 o 
   3  11   0      167.98      187.11      8.11 o 
   4  11   0        2.97        6.85      2.82 o 
   5  11   0      274.29      319.76     11.48 o 
   6  11   0       14.10       13.82      4.31 o 
   7  11   0       17.94       17.28      7.63 o 
   8  11   0       60.72       50.51     12.20 o 
   0  12   0     1612.72     1984.42     42.03 o 
   1  12   0     4049.65     3815.13     48.98 o 
   2  12   0     3673.16     3992.01     37.06 o 
   3  12   0     2994.91     3092.62     41.64 o 
   4  12   0     2333.05     2463.75     29.53 o 
   5  12   0      300.95      329.84     11.91 o 
   6  12   0     1970.60     1898.86     38.27 o 
   7  12   0      891.25      934.58     44.41 o 
   8  12   0      234.44      227.12     23.05 o 
   1  13   0      133.94      135.26      5.54 o 
   2  13   0      237.98      228.73      9.25 o 
   3  13   0       25.26       37.21      5.93 o 
   4  13   0       31.08       21.36      2.83 o 
   5  13   0      259.74      229.08     13.64 o 
   6  13   0       10.75        9.14      3.63 o 
   7  13   0        7.76        0.68      6.78 o 
   8  13   0        2.65        0.00      8.14 o 
   0  14   0     1008.60     1125.43     32.20 o 
   1  14   0     2551.05     2492.81     40.49 o 
   2  14   0     1082.93     1153.77     20.98 o 
   3  14   0     1955.33     1899.86     37.12 o 
   4  14   0      102.68      112.33      8.50 o 
   5  14   0      983.81      953.74     28.45 o 
   6  14   0      885.05      833.67     20.82 o 
   7  14   0      720.67      827.12     43.05 o 
   1  15   0       45.30       67.40      8.31 o 
   2  15   0      161.52      170.06      6.40 o 
   3  15   0        2.16        1.95      2.71 o 
   4  15   0       19.81       25.07      3.63 o 
   5  15   0       17.68        8.71      5.62 o 
   6  15   0       38.32       44.83     13.05 o 
   7  15   0        1.16        0.00      6.44 o 
   0  16   0     1914.43     1883.74     46.10 o 
   1  16   0     1233.68     1220.09     38.64 o 
   2  16   0      659.95      750.40     20.08 o 
   3  16   0      117.27       92.80      7.39 o 
   4  16   0     2582.97     2585.11     49.49 o 
   5  16   0      555.94      555.43     32.54 o 
   6  16   0      484.74      485.10     21.78 o 
   7  16   0      125.93      133.22     18.64 o 
   1  17   0       53.48       63.05      7.59 o 
   2  17   0        0.21        1.65      3.57 o 
   3  17   0      107.71       98.68     11.53 o 
   4  17   0       36.30       33.13      7.31 o 
   5  17   0       74.33       66.83     11.69 o 
   6  17   0       42.09       43.58      8.03 o 
   0  18   0     1481.47     1512.55     42.03 o 
   1  18   0     1809.55     1751.78     35.92 o 
   2  18   0      997.82     1118.58     28.13 o 
   3  18   0      638.55      618.76     28.98 o 
   4  18   0      359.31      394.22     20.85 o 
   5  18   0      407.92      412.50     20.60 o 
   6  18   0      289.65      301.08     18.44 o 
   1  19   0       56.95       57.34      7.97 o 
   2  19   0       11.16       16.49      4.81 o 
   3  19   0        1.86        3.52      4.92 o 
   4  19   0       63.73       62.36      8.99 o 
   5  19   0       15.35       10.88     10.51 o 
   0  20   0      660.16      725.77     36.27 o 
   1  20   0      399.57      418.89     17.93 o 
   2  20   0      694.63      734.07     23.70 o 
   3  20   0      444.36      381.70     26.44 o 
   4  20   0      558.33      596.62     24.77 o 
   1  21   0       34.50       36.27      8.81 o 
   2  21   0        4.90        4.55      7.46 o 
   3  21   0        0.84        0.00      6.44 o 
   4  21   0        1.28        7.08      5.39 o 
   0  22   0      387.98      400.68     28.81 o 
   1  22   0      526.38      560.92     23.88 o 
   2  22   0      365.39      365.95     38.14 o 
  -9   1   1      858.56      860.79     29.83 o 
  -8   1   1     1047.54     1078.69     29.96 o 
  -7   1   1       49.21       43.97      3.06 o 
  -6   1   1      123.19       84.56      4.40 o 
  -5   1   1     3670.44     3745.22     31.07 o 
  -4   1   1     3871.15     3548.46     40.12 o 
  -3   1   1     6351.31     5981.90     39.59 o 
  -1   1   1     5083.20     4251.21     53.90 o 
   1   1   1     7937.11     7184.68     61.44 o 
   2   1   1    18380.70    17574.94    185.71 o 
   3   1   1     2770.13     2743.49     24.46 o 
   4   1   1     1982.43     2105.31     25.99 o 
   5   1   1     2382.79     2342.61     37.20 o 
   6   1   1      216.18      173.18      8.04 o 
   7   1   1     1445.32     1585.43     34.68 o 
   8   1   1      780.69      717.06     19.17 o 
   9   1   1      204.10      219.64     14.12 o 
  -9   2   1       70.00       70.27      9.66 o 
  -8   2   1       82.64       63.67      7.77 o 
  -7   2   1        1.61        4.51      2.60 o 
  -6   2   1      133.38      129.08      4.95 o 
  -5   2   1      161.44      171.74      6.00 o 
  -4   2   1      767.31      754.93     11.03 o 
  -3   2   1      176.01      169.64      5.26 o 
  -2   2   1      467.40      431.29      6.13 o 
  -1   2   1     3105.07     2906.83     24.01 o 
   0   2   1      226.65      294.85      7.46 o 
   1   2   1    10886.63    10920.34     62.55 o 
   2   2   1     2470.69     2860.22     18.78 o 
   3   2   1       65.62       43.01      2.13 o 
   4   2   1      117.41      102.82      3.84 o 
   5   2   1        0.22        0.54      2.45 o 
   6   2   1       94.72      100.69      6.20 o 
   7   2   1      137.58      145.46      8.94 o 
   8   2   1      360.08      336.58     16.11 o 
   9   2   1        3.16        0.00      4.48 o 
  -9   3   1      539.74      536.11     22.64 o 
  -8   3   1      637.59      680.51     17.71 o 
  -7   3   1      339.63      377.07     17.97 o 
  -6   3   1     2957.32     2783.95     91.70 o 
  -5   3   1     2287.19     2429.17     51.86 o 
  -4   3   1     2600.90     2430.23     27.54 o 
  -3   3   1     9483.16     9289.08    116.62 o 
  -2   3   1      597.43      752.09     15.13 o 
  -1   3   1     6358.90     5566.04     42.01 o 
   0   3   1     6106.65     6647.94    108.81 o 
   2   3   1     9326.88     9681.25     84.25 o 
   3   3   1     4091.79     4214.63     27.97 o 
   4   3   1     3775.18     4035.83     29.42 o 
   5   3   1     1266.05     1237.49     19.83 o 
   6   3   1     1058.35      969.79     22.68 o 
   7   3   1     1280.90     1379.60     31.27 o 
   8   3   1     1285.65     1261.41     48.47 o 
   9   3   1       92.26       87.76      8.16 o 
  -9   4   1      173.63      162.79     12.58 o 
  -8   4   1      413.58      391.68     16.07 o 
  -7   4   1       19.33       12.75      3.75 o 
  -6   4   1       80.56       61.02      8.81 o 
  -5   4   1     2525.05     2699.57     43.90 o 
  -4   4   1       39.02       24.20      2.79 o 
  -3   4   1       93.03       89.29      4.27 o 
  -2   4   1      145.65      236.79      6.38 o 
  -1   4   1     8610.48     9175.44     80.65 o 
   0   4   1     5376.52     5087.53     37.83 o 
   1   4   1     4191.66     4498.77     34.30 o 
   2   4   1     1247.85     1104.70      7.86 o 
   3   4   1     1241.11     1120.58     12.12 o 
   4   4   1     1450.03     1397.84     15.97 o 
   5   4   1       39.17       45.66      3.34 o 
   6   4   1      149.49      150.80      9.44 o 
   7   4   1       11.15       11.75      4.88 o 
   8   4   1       33.84       32.74      6.18 o 
   9   4   1      207.59      208.81     20.68 o 
  -9   5   1      249.90      268.92     15.93 o 
  -8   5   1      886.55      906.60     25.32 o 
  -7   5   1     1595.35     1580.27     32.32 o 
  -6   5   1     2396.68     2286.03     40.13 o 
  -5   5   1     3780.75     4088.76     54.01 o 
  -4   5   1     2165.06     2139.50     25.40 o 
  -3   5   1     7386.06     7453.37     52.39 o 
  -2   5   1     7654.93     8049.13     53.53 o 
  -1   5   1     8782.24     8325.84     47.11 o 
   0   5   1    20393.73    19272.62    110.53 o 
   1   5   1     7032.00     6443.33     41.03 o 
   2   5   1     5749.56     6305.79     36.50 o 
   3   5   1     7595.73     7304.40     38.29 o 
   4   5   1     2907.38     3016.92     29.21 o 
   5   5   1     4206.41     4368.63     48.53 o 
   6   5   1     1384.45     1343.58     46.95 o 
   7   5   1     1727.81     1911.11     37.54 o 
   8   5   1      243.53      246.02     13.84 o 
   9   5   1      257.13      259.32     23.39 o 
  -9   6   1       21.39       22.71      7.12 o 
  -8   6   1      574.32      593.98     20.60 o 
  -7   6   1        0.24        0.00      5.42 o 
  -6   6   1       91.58      101.33     17.80 o 
  -5   6   1      501.42      552.52     12.82 o 
  -4   6   1       19.42       13.42      2.25 o 
  -3   6   1      150.08      173.01      5.51 o 
  -2   6   1        5.07        0.85      1.68 o 
  -1   6   1     3354.74     3919.30     33.39 o 
   0   6   1        4.05        3.91      1.42 o 
   1   6   1      988.20     1118.85     13.33 o 
   2   6   1      193.53      275.94      5.02 o 
   3   6   1        5.69       34.78      1.55 o 
   4   6   1      446.12      397.63      7.03 o 
   5   6   1        3.16        6.18      1.96 o 
   6   6   1       18.73       32.89      5.23 o 
   7   6   1       17.74       16.99      6.61 o 
   8   6   1      386.63      340.32     16.37 o 
   9   6   1        6.44       10.85      9.15 o 
  -9   7   1      114.55      119.32     14.92 o 
  -8   7   1      576.17      566.74     20.48 o 
  -7   7   1     1521.71     1568.82     46.78 o 
  -6   7   1     2553.48     2403.46     41.89 o 
  -5   7   1     1136.27     1292.25     20.44 o 
  -4   7   1     4043.79     4025.72     55.47 o 
  -3   7   1     4931.68     5015.18     52.60 o 
  -2   7   1     4530.52     4454.82     40.61 o 
  -1   7   1    16565.68    16435.49     98.14 o 
   0   7   1     6519.06     7212.63     55.13 o 
   1   7   1     5494.10     4894.49     30.14 o 
   2   7   1     4345.76     4817.29     39.85 o 
   3   7   1     1888.23     1702.33     22.36 o 
   4   7   1     4500.82     4546.33     68.01 o 
   5   7   1     3962.54     4101.92     41.99 o 
   6   7   1     1215.50     1160.69     31.19 o 
   7   7   1      555.23      588.50     19.94 o 
   8   7   1      205.35      211.19     21.02 o 
   9   7   1       85.41       99.66     15.93 o 
  -9   8   1       29.77       34.43      6.47 o 
  -8   8   1       14.55       22.09      5.50 o 
  -7   8   1      246.49      248.48     17.97 o 
  -6   8   1       36.83       49.21      6.46 o 
  -5   8   1        0.75        7.22      2.32 o 
  -4   8   1      124.23      152.82      7.13 o 
  -3   8   1       67.48       42.32      3.86 o 
  -2   8   1     1202.58     1305.40     28.76 o 
  -1   8   1      489.98      660.17     11.27 o 
   0   8   1       47.94       42.91      2.24 o 
   1   8   1      126.46      134.12      3.72 o 
   2   8   1     1038.41     1190.79     21.96 o 
   3   8   1      128.41      117.02      4.29 o 
   4   8   1      306.97      293.36     11.21 o 
   5   8   1        0.23        1.13      1.58 o 
   6   8   1       13.06       26.31      6.61 o 
   7   8   1       54.41       49.99      6.26 o 
   8   8   1       10.59        0.00      8.47 o 
  -9   9   1      479.09      464.18     20.12 o 
  -8   9   1      559.19      518.73     24.41 o 
  -7   9   1     1288.84     1369.40     33.25 o 
  -6   9   1     1930.20     1775.01     36.00 o 
  -5   9   1      855.68      985.46     20.84 o 
  -4   9   1      194.54      150.26      4.89 o 
  -3   9   1     1565.41     1555.35     21.72 o 
  -2   9   1     4679.18     4555.57     48.93 o 
  -1   9   1     1106.97     1077.58     18.23 o 
   0   9   1     9930.89    10975.02     62.33 o 
   1   9   1     4394.46     3682.06     27.87 o 
   2   9   1     1347.86     1567.21     19.25 o 
   3   9   1     1176.78     1064.81     17.00 o 
   4   9   1      802.68      761.97     12.41 o 
   5   9   1      441.59      430.98     14.67 o 
   6   9   1      626.75      591.25     55.59 o 
   7   9   1       69.90       87.12     13.90 o 
   8   9   1       41.94       43.73     11.53 o 
  -8  10   1      140.32      118.55      9.99 o 
  -7  10   1      447.17      432.48     25.08 o 
  -6  10   1       72.24       63.16      7.00 o 
  -5  10   1       11.65       19.61      4.21 o 
  -4  10   1      213.10      216.54      5.82 o 
  -3  10   1       12.37        5.85      1.53 o 
  -2  10   1      692.17      876.39     22.54 o 
  -1  10   1      241.66      338.90      8.17 o 
   0  10   1      859.03      965.98     11.54 o 
   1  10   1      948.65     1033.82     12.31 o 
   2  10   1       28.96       34.56      2.88 o 
   3  10   1      216.35      209.13      8.77 o 
   4  10   1      219.82      235.49      6.99 o 
   5  10   1       79.04       91.48      5.75 o 
   6  10   1        6.51       12.31      8.98 o 
   7  10   1        8.51        0.00      8.14 o 
   8  10   1       76.08       67.46     14.58 o 
  -8  11   1      511.31      461.17     19.69 o 
  -7  11   1      592.39      619.12     22.47 o 
  -6  11   1     1265.37     1150.95     29.34 o 
  -5  11   1     1061.46     1120.94     26.95 o 
  -4  11   1     1983.36     1954.15     19.30 o 
  -3  11   1     2639.98     2743.23     39.67 o 
  -2  11   1     4507.00     4424.23    114.07 o 
  -1  11   1     3846.05     3875.23     36.58 o 
   0  11   1      413.25      539.75      9.54 o 
   1  11   1     3281.83     2896.93     60.63 o 
   2  11   1     1614.68     1795.19     26.19 o 
   3  11   1     1339.17     1253.87     18.18 o 
   4  11   1      297.64      304.95     13.95 o 
   5  11   1     1930.88     1876.25     35.40 o 
   6  11   1      432.70      448.76     16.55 o 
   7  11   1       29.69       38.98     10.17 o 
   8  11   1      141.99      162.37     20.68 o 
  -8  12   1      135.51      110.85     15.25 o 
  -7  12   1       74.94       51.77     12.71 o 
  -6  12   1      208.03      242.89     13.59 o 
  -5  12   1     1173.43     1221.82     24.10 o 
  -4  12   1        4.05        3.85      1.20 o 
  -3  12   1        6.76       29.39     28.64 o 
  -2  12   1       55.58       61.29      4.93 o 
  -1  12   1      715.71      777.97     15.74 o 
   0  12   1      932.23     1011.53     14.07 o 
   1  12   1      170.65      185.38      6.22 o 
   2  12   1      506.94      558.11     29.15 o 
   3  12   1      101.24       95.34      6.36 o 
   4  12   1       10.86       13.87      7.46 o 
   5  12   1       75.01       52.41     12.20 o 
   6  12   1        1.16       10.85      9.15 o 
   7  12   1        3.18        9.15      8.81 o 
   8  12   1        1.39       10.85     10.17 o 
  -8  13   1      206.50      218.98     21.70 o 
  -7  13   1      997.64     1045.33     30.16 o 
  -6  13   1     1292.24     1205.65     25.59 o 
  -5  13   1     1270.76     1318.28     28.36 o 
  -4  13   1     1437.46     1399.85     18.74 o 
  -3  13   1     1761.46     1813.99     27.44 o 
  -2  13   1     4936.32     5128.82    101.02 o 
  -1  13   1     1186.09     1075.86     21.47 o 
   0  13   1      171.44      228.87      6.57 o 
   1  13   1     1626.98     1365.78     19.15 o 
   2  13   1     1255.66     1269.46     25.82 o 
   3  13   1      934.43      965.24     21.50 o 
   4  13   1     1570.92     1578.67     34.98 o 
   5  13   1       92.96       98.41     13.22 o 
   6  13   1      251.22      257.63     23.05 o 
   7  13   1      382.16      357.63     28.81 o 
  -7  14   1        3.09        5.72      4.16 o 
  -6  14   1        0.71        0.00      3.65 o 
  -5  14   1       11.18       26.58      6.46 o 
  -4  14   1       75.26       85.58      5.46 o 
  -3  14   1      208.60      205.74     12.88 o 
  -2  14   1      107.81      105.80      6.71 o 
  -1  14   1       49.01       38.39      4.54 o 
   0  14   1        0.12        0.00      2.23 o 
   1  14   1       48.92       59.49      4.06 o 
   2  14   1       90.12       96.36      7.25 o 
   3  14   1        8.03       13.27      3.34 o 
   4  14   1      530.15      542.21     26.78 o 
   5  14   1       58.77       76.02     12.54 o 
   6  14   1       40.27       41.07      8.98 o 
   7  14   1        0.85        0.00      8.14 o 
  -7  15   1      382.94      363.04     20.01 o 
  -6  15   1      397.12      360.64     18.55 o 
  -5  15   1     1612.54     1629.50     38.94 o 
  -4  15   1     2241.58     2136.15     53.82 o 
  -3  15   1     1023.98     1035.68     39.15 o 
  -2  15   1     1890.06     1917.42     37.97 o 
  -1  15   1      712.59      670.07     16.75 o 
   0  15   1      347.58      397.77     17.39 o 
   1  15   1      794.91      762.14     20.96 o 
   2  15   1     1377.37     1346.68     28.56 o 
   3  15   1      848.93      805.87     33.22 o 
   4  15   1      259.22      277.10     15.19 o 
   5  15   1      590.46      562.98     41.36 o 
   6  15   1      742.11      749.55     26.92 o 
   7  15   1      293.24      350.85     29.49 o 
  -7  16   1        5.06        1.36      6.78 o 
  -6  16   1       27.72       31.11      6.61 o 
  -5  16   1        2.20        0.00      5.02 o 
  -4  16   1       18.15       15.48     10.34 o 
  -3  16   1      138.32      156.59      9.60 o 
  -2  16   1        8.43        9.54      3.23 o 
  -1  16   1        0.21        6.15      2.96 o 
   0  16   1        0.01        2.73      2.44 o 
   1  16   1      109.79      105.68     12.71 o 
   2  16   1       10.77        5.44      6.27 o 
   3  16   1      577.83      570.31     18.18 o 
   4  16   1       32.03       46.53      7.52 o 
   5  16   1      160.05      185.29     13.37 o 
   6  16   1       73.68       70.63      9.36 o 
  -6  17   1      331.27      302.29     14.66 o 
  -5  17   1      320.10      367.58     18.93 o 
  -4  17   1     1400.97     1367.48     54.41 o 
  -3  17   1     1867.94     1790.96     74.24 o 
  -2  17   1      404.70      493.91     13.60 o 
  -1  17   1     1166.55     1108.21     21.17 o 
   0  17   1     1930.05     2014.45     38.03 o 
   1  17   1     3072.31     3054.68     59.32 o 
   2  17   1      641.71      655.26     20.61 o 
   3  17   1     1382.93     1387.73     30.21 o 
   4  17   1      958.88     1049.42     31.01 o 
   5  17   1      537.87      592.58     23.94 o 
   6  17   1      628.00      676.27     54.07 o 
  -6  18   1        6.51        6.34      4.20 o 
  -5  18   1      176.25      178.87     11.42 o 
  -4  18   1      132.66      115.73     11.55 o 
  -3  18   1       11.47        6.03      3.66 o 
  -2  18   1        7.76        0.00      4.07 o 
  -1  18   1       12.84        9.50      3.52 o 
   0  18   1        1.63       14.20      5.59 o 
   1  18   1        6.09       11.02      5.27 o 
   2  18   1       16.05        9.49      4.07 o 
   3  18   1       95.51      112.80      9.04 o 
   4  18   1      211.45      209.81     14.33 o 
   5  18   1        9.51       11.02      6.61 o 
  -5  19   1      299.55      288.38     20.96 o 
  -4  19   1      364.75      346.07     15.35 o 
  -3  19   1       86.24       78.62      6.58 o 
  -2  19   1      817.40      776.07     25.76 o 
  -1  19   1     1023.81     1017.43     27.60 o 
   0  19   1     1875.49     1935.09     39.33 o 
   1  19   1     1078.83     1143.43     29.72 o 
   2  19   1     1393.13     1342.69     32.05 o 
   3  19   1      897.23      909.50     41.36 o 
   4  19   1      593.93      629.31     24.93 o 
   5  19   1      201.64      210.01     14.98 o 
  -5  20   1       57.19       58.82      7.02 o 
  -4  20   1        0.02        0.00      3.71 o 
  -3  20   1        7.21        5.27      4.15 o 
  -2  20   1      114.24      102.57      7.94 o 
  -1  20   1        1.31        0.34      6.44 o 
   0  20   1       23.89       39.17      6.23 o 
   1  20   1       13.43       14.55      4.87 o 
   2  20   1        3.21        3.58      5.42 o 
   3  20   1       11.73       19.32      9.15 o 
   4  20   1       42.21       48.55      8.03 o 
  -4  21   1      251.76      246.65     17.26 o 
  -3  21   1      281.06      318.31     27.46 o 
  -2  21   1      162.54      184.84     14.24 o 
  -1  21   1      628.73      584.07     34.92 o 
   0  21   1      441.17      478.65     29.83 o 
   1  21   1      533.34      540.96     21.20 o 
   2  21   1      257.73      254.90     22.03 o 
   3  21   1      418.51      409.49     28.47 o 
  -3  22   1        0.62        1.69      7.12 o 
  -2  22   1        3.78        3.22      6.78 o 
  -1  22   1       21.33       30.85      9.83 o 
   0  22   1        4.03        4.75      6.44 o 
   1  22   1        3.74        1.02      5.08 o 
   2  22   1       13.26       15.54      4.91 o 
 -10   0   2      147.38      144.07     18.31 o 
  -9   0   2     1789.35     1906.45     62.71 o 
  -8   0   2     1400.24     1339.33     48.47 o 
  -7   0   2     3982.28     4085.87     52.07 o 
  -6   0   2     1471.86     1492.89     26.00 o 
  -5   0   2      252.98      169.02      7.39 o 
  -4   0   2      238.17      149.92      6.58 o 
  -3   0   2    12069.08    12135.72    242.20 o 
  -2   0   2      971.17      993.83     36.44 o 
  -1   0   2     4008.65     3324.43     47.46 o 
   0   0   2     7891.56     8809.89     59.15 o 
   1   0   2    22806.86    19727.25    227.80 o 
   2   0   2    18023.30    18577.22    237.12 o 
   3   0   2     6195.31     6194.74     64.00 o 
   4   0   2     6336.28     6962.08    105.76 o 
   5   0   2     3036.34     2973.58     62.71 o 
   6   0   2      670.51      742.72     31.19 o 
   7   0   2     1904.63     2049.51     56.61 o 
   8   0   2      122.05      107.98      9.45 o 
   9   0   2      363.20      373.50     17.98 o 
 -10   1   2        0.34        6.15      5.36 o 
  -9   1   2       29.48       24.24      6.71 o 
  -8   1   2      101.42      100.42      9.93 o 
  -7   1   2      319.92      317.18     10.82 o 
  -6   1   2       35.32       46.70      3.96 o 
  -5   1   2       78.09       81.77      4.84 o 
  -4   1   2      187.65      206.37      7.89 o 
  -3   1   2     2020.69     2155.39     21.44 o 
  -2   1   2    11574.99    11614.82     81.78 o 
  -1   1   2      542.21      657.00     11.13 o 
   0   1   2     9363.91     9520.07     55.20 o 
   1   1   2     3408.41     3337.62     35.33 o 
   2   1   2      770.01      770.00      8.42 o 
   3   1   2     1761.82     2004.10     25.01 o 
   4   1   2        3.78        7.93      4.19 o 
   5   1   2       33.83       46.11      5.84 o 
   6   1   2        8.82       22.46      5.42 o 
   7   1   2      195.41      193.93      9.63 o 
   8   1   2       11.93       20.26      4.73 o 
   9   1   2       14.01       14.90      5.63 o 
 -10   2   2      280.62      294.89     18.21 o 
  -9   2   2     1318.71     1387.33     37.38 o 
  -8   2   2     1242.54     1199.00     29.88 o 
  -7   2   2      991.70     1014.83     20.40 o 
  -6   2   2     1731.30     1683.83     25.44 o 
  -5   2   2     2692.44     2581.86     31.01 o 
  -4   2   2     1904.39     1731.93     22.62 o 
  -3   2   2     5212.19     5427.40     55.03 o 
  -2   2   2       13.85       20.92      2.02 o 
  -1   2   2    41991.23    33576.41    216.97 o 
   1   2   2       31.94      112.48      4.81 o 
   2   2   2     2108.00     2317.27     26.76 o 
   3   2   2     8405.25     8460.81     55.94 o 
   4   2   2     2605.49     2705.71     29.99 o 
   5   2   2     1749.03     1763.14     32.23 o 
   6   2   2      819.06      824.11     17.66 o 
   7   2   2     1985.23     2087.26     34.57 o 
   8   2   2      228.14      204.87     12.01 o 
   9   2   2      273.03      317.68     17.35 o 
  -9   3   2       26.41       24.60      6.66 o 
  -8   3   2      109.29      100.58     10.01 o 
  -7   3   2       48.12       45.35      5.90 o 
  -6   3   2        0.82        1.06      3.59 o 
  -5   3   2      206.62      207.56     10.17 o 
  -4   3   2        0.09        0.00      1.14 o 
  -3   3   2     1239.04     1401.48     22.63 o 
  -2   3   2     3226.38     3089.81     29.60 o 
  -1   3   2     2972.99     3007.78     37.80 o 
   0   3   2     4356.80     4688.82     43.18 o 
   1   3   2     1243.96     1131.96     16.61 o 
   2   3   2     2787.75     2753.48     26.95 o 
   3   3   2       58.68       54.64      4.55 o 
   4   3   2      261.88      230.74      5.48 o 
   5   3   2        1.02        0.70      2.11 o 
   6   3   2      218.18      193.01      8.38 o 
   7   3   2       22.38       24.12      5.50 o 
   8   3   2        2.81        3.76      4.31 o 
   9   3   2        3.78       15.59      8.47 o 
  -9   4   2      385.82      449.01     37.12 o 
  -8   4   2      432.63      373.39     13.41 o 
  -7   4   2     1009.92     1018.68     21.34 o 
  -6   4   2     2721.41     2725.11     42.09 o 
  -5   4   2     3281.74     3419.39     46.19 o 
  -4   4   2     3190.24     3035.15     28.42 o 
  -3   4   2     1508.53     1446.04     29.49 o 
  -2   4   2     5258.22     5447.78     45.85 o 
  -1   4   2     6673.56     6125.60     59.33 o 
   0   4   2      153.67      203.73     10.17 o 
   1   4   2     2769.19     2377.68     29.34 o 
   2   4   2     3928.15     4269.40     35.24 o 
   3   4   2      595.43      432.78      9.37 o 
   4   4   2     3551.49     3711.78     30.80 o 
   5   4   2     1057.34     1029.75     17.69 o 
   6   4   2       39.79       31.89      3.80 o 
   7   4   2     1458.58     1498.89     25.67 o 
   8   4   2      351.39      313.56     24.75 o 
   9   4   2      248.04      276.61     25.08 o 
  -9   5   2       14.80        8.51     10.17 o 
  -8   5   2        0.12        0.00      3.78 o 
  -7   5   2        6.10        7.77      3.50 o 
  -6   5   2       29.46       45.76      5.50 o 
  -5   5   2        7.37       10.90      4.41 o 
  -4   5   2      310.44      329.84      9.67 o 
  -3   5   2      275.31      313.80      8.93 o 
  -2   5   2        1.61       15.21      2.47 o 
  -1   5   2      408.23      341.60      7.89 o 
   0   5   2      412.45      527.47     11.98 o 
   1   5   2        8.15        1.69      1.56 o 
   2   5   2      198.40      152.02      3.97 o 
   3   5   2      359.83      417.87      6.00 o 
   4   5   2       38.25       34.43      2.44 o 
   5   5   2        2.05        2.14      1.64 o 
   6   5   2       17.60        9.14      2.51 o 
   7   5   2       15.71       27.70      7.80 o 
   8   5   2      166.51      162.37     18.64 o 
   9   5   2       28.91       31.19     10.85 o 
  -9   6   2      253.39      267.06     16.29 o 
  -8   6   2       88.76       92.99     13.05 o 
  -7   6   2      477.05      496.06     17.93 o 
  -6   6   2     1527.19     1389.17     46.44 o 
  -5   6   2     2728.95     2857.82     76.27 o 
  -4   6   2     5135.11     4851.63    145.93 o 
  -3   6   2    11251.56    11387.00    107.03 o 
  -2   6   2     4860.66     4943.38     44.74 o 
  -1   6   2     4353.64     4419.14     47.18 o 
   0   6   2     5396.74     5544.99     40.00 o 
   1   6   2     3892.19     3606.29     30.34 o 
   2   6   2     7088.43     7296.30     52.84 o 
   3   6   2      692.58      600.83      7.38 o 
   4   6   2      981.88      982.62     10.62 o 
   5   6   2     1105.71     1077.22     12.31 o 
   6   6   2     1615.46     1557.38     30.47 o 
   7   6   2      182.65      242.71     21.70 o 
   8   6   2      461.95      461.02     31.19 o 
  -9   7   2        0.20        3.03      3.08 o 
  -8   7   2      114.43       92.23     14.07 o 
  -7   7   2      222.43      198.50     14.24 o 
  -6   7   2       61.27       80.90      7.52 o 
  -5   7   2       83.40       95.92      7.38 o 
  -4   7   2      233.97      243.97      9.11 o 
  -3   7   2        0.10        1.00      2.11 o 
  -2   7   2      196.64      155.47      6.39 o 
  -1   7   2      171.17      264.47      7.33 o 
   0   7   2       52.31       39.33      2.46 o 
   1   7   2      317.56      406.30      7.36 o 
   2   7   2      840.02      876.45     13.94 o 
   3   7   2      189.30      192.99      4.46 o 
   4   7   2       58.87       48.13      2.13 o 
   5   7   2       18.78       21.90      2.69 o 
   6   7   2      100.62       96.15     11.53 o 
   7   7   2       33.40       37.29     10.85 o 
   8   7   2       33.86       23.73      9.83 o 
  -9   8   2      288.95      277.18     15.63 o 
  -8   8   2      898.20      872.99     26.47 o 
  -7   8   2       16.78       15.23      4.29 o 
  -6   8   2     2655.30     2569.14     43.97 o 
  -5   8   2     2077.34     2320.54     47.46 o 
  -4   8   2     5118.61     4856.57     83.00 o 
  -3   8   2     1449.16     1308.16     21.30 o 
  -2   8   2     5813.51     6110.36     70.44 o 
  -1   8   2     2690.16     2870.43     38.47 o 
   0   8   2     7426.53     7416.47     58.57 o 
   1   8   2     6160.10     5671.22     43.74 o 
   2   8   2     4212.66     4553.82     39.00 o 
   3   8   2      854.64      735.41     12.09 o 
   4   8   2      935.81      927.78     12.66 o 
   5   8   2      489.74      472.50     14.30 o 
   6   8   2      298.98      274.13     11.95 o 
   7   8   2      229.63      243.39     22.71 o 
   8   8   2      177.83      183.05     20.68 o 
  -9   9   2       28.05       24.91      7.97 o 
  -8   9   2      205.70      215.19     23.90 o 
  -7   9   2       26.67       44.24      6.71 o 
  -6   9   2       27.37       33.95      5.50 o 
  -5   9   2      124.44      133.98      7.73 o 
  -4   9   2        1.37        7.03      3.01 o 
  -3   9   2        1.68        5.22      2.38 o 
  -2   9   2       51.34       36.33      4.00 o 
  -1   9   2        1.78       21.29      4.49 o 
   0   9   2      660.77      622.02     11.77 o 
   1   9   2     1479.17     1653.11     20.94 o 
   2   9   2        0.59        8.02      8.14 o 
   3   9   2        1.03        4.21      1.29 o 
   4   9   2       65.49       81.16      7.40 o 
   5   9   2       44.41       37.68      4.24 o 
   6   9   2       21.21       15.25      8.81 o 
   7   9   2        3.65        0.00      6.10 o 
   8   9   2        8.00       10.85      7.80 o 
  -9  10   2      199.22      203.93     13.77 o 
  -8  10   2      487.81      498.58     21.53 o 
  -7  10   2     2327.40     2258.13     44.06 o 
  -6  10   2      585.86      524.84     19.51 o 
  -5  10   2     1022.54     1170.67     23.30 o 
  -4  10   2     3995.88     3808.30     53.02 o 
  -3  10   2     2804.84     2748.74     31.19 o 
  -2  10   2     4418.93     4460.06    112.54 o 
  -1  10   2     1182.19     1224.92     23.12 o 
   0  10   2     8234.23     8147.09     65.54 o 
   1  10   2     9008.09     8384.90     55.54 o 
   2  10   2     5301.55     5657.32     83.22 o 
   3  10   2      330.03      271.47      7.68 o 
   4  10   2     1425.45     1435.24     30.05 o 
   5  10   2     1008.16     1019.82     26.78 o 
   6  10   2      743.32      787.12     39.32 o 
   7  10   2       53.34       60.00     12.20 o 
   8  10   2      101.25       96.61     16.27 o 
  -8  11   2       33.14       19.49      4.97 o 
  -7  11   2       71.11       81.87      8.75 o 
  -6  11   2      210.22      217.72     12.84 o 
  -5  11   2       48.83       37.89      4.73 o 
  -4  11   2        2.71        6.24      2.05 o 
  -3  11   2       38.81       38.48      4.55 o 
  -2  11   2      125.02      128.00      8.64 o 
  -1  11   2      189.95      175.02      8.69 o 
   0  11   2       41.66       27.92      3.94 o 
   1  11   2       61.22       66.71      3.08 o 
   2  11   2       77.61       93.75      4.65 o 
   3  11   2       91.80       93.78      6.27 o 
   4  11   2      520.16      521.98     18.24 o 
   5  11   2      161.29      179.68     11.40 o 
   6  11   2        0.06        7.80      7.80 o 
   7  11   2        0.44        3.05      7.46 o 
   8  11   2       32.48       37.63     12.54 o 
  -8  12   2      429.15      434.51     38.14 o 
  -7  12   2      501.46      522.41     20.99 o 
  -6  12   2     2295.48     2214.65     89.83 o 
  -5  12   2      757.89      862.45     17.70 o 
  -4  12   2     1891.53     1782.11     26.08 o 
  -3  12   2     2911.55     2996.61     35.65 o 
  -2  12   2     4390.95     4569.90     94.58 o 
  -1  12   2     3007.95     3029.76     61.02 o 
   0  12   2     7087.82     7094.11     60.99 o 
   1  12   2     2406.67     2099.45     26.23 o 
   2  12   2     1247.63     1309.78     34.75 o 
   3  12   2     1983.18     1954.25     30.38 o 
   4  12   2     2504.55     2449.44     44.75 o 
   5  12   2     1276.36     1267.53     41.19 o 
   6  12   2     1339.89     1363.40     54.24 o 
   7  12   2      143.96      158.65     19.66 o 
  -8  13   2       17.21       22.34      5.63 o 
  -7  13   2      150.44      160.76     12.88 o 
  -6  13   2        6.10        9.61      3.89 o 
  -5  13   2       29.33       24.01      3.20 o 
  -4  13   2       73.80       64.71      4.86 o 
  -3  13   2      167.02      174.41      7.80 o 
  -2  13   2       46.93       55.36      5.58 o 
  -1  13   2       25.94       44.71      7.80 o 
   0  13   2      136.77      179.04      7.17 o 
   1  13   2       93.52       94.17      4.62 o 
   2  13   2     1220.60     1192.05     20.66 o 
   3  13   2       72.10       55.93     11.19 o 
   4  13   2       63.86       76.83      8.63 o 
   5  13   2       22.76       36.58      6.68 o 
   6  13   2        0.06        0.00      7.80 o 
   7  13   2        4.77       14.24      9.49 o 
  -7  14   2     1031.65     1005.34     30.68 o 
  -6  14   2      800.38      740.70     34.35 o 
  -5  14   2     1191.03     1237.46     30.96 o 
  -4  14   2     1032.56      934.55     22.38 o 
  -3  14   2      597.71      646.36     30.68 o 
  -2  14   2     1595.77     1534.65     29.48 o 
  -1  14   2     1561.79     1516.89     54.75 o 
   0  14   2     2417.98     2568.69     41.07 o 
   1  14   2      577.94      507.87     16.84 o 
   2  14   2      229.40      276.59     12.30 o 
   3  14   2     2122.72     2055.61     60.00 o 
   4  14   2      785.21      769.50     25.93 o 
   5  14   2      786.70      771.05     25.31 o 
   6  14   2      399.99      391.87     29.83 o 
   7  14   2      309.40      376.27     30.85 o 
  -7  15   2        6.39        8.09      5.59 o 
  -6  15   2        6.83        4.50      3.91 o 
  -5  15   2       12.87        3.23      4.63 o 
  -4  15   2      816.08      815.64     26.84 o 
  -3  15   2       63.08       71.04      6.61 o 
  -2  15   2       21.04       13.87      3.82 o 
  -1  15   2       17.77       21.14      5.93 o 
   0  15   2        2.19        2.75      4.58 o 
   1  15   2      671.01      657.25     19.83 o 
   2  15   2       33.48       31.00      4.77 o 
   3  15   2      475.61      521.36     29.15 o 
   4  15   2       99.01       92.85     11.36 o 
   5  15   2        2.51        8.09      4.78 o 
   6  15   2       69.24       67.85      9.09 o 
  -7  16   2      443.05      437.57     22.20 o 
  -6  16   2      218.47      208.53     14.97 o 
  -5  16   2      268.59      305.87     18.47 o 
  -4  16   2      788.31      705.89     71.70 o 
  -3  16   2     1599.53     1610.84     49.49 o 
  -2  16   2     1273.32     1150.02     26.43 o 
  -1  16   2      463.99      418.46     15.71 o 
   0  16   2      414.03      452.09     16.76 o 
   1  16   2      937.13      872.29     23.88 o 
   2  16   2      592.95      591.86     24.24 o 
   3  16   2      320.43      325.43     24.07 o 
   4  16   2      484.04      471.40     20.07 o 
   5  16   2      717.17      735.30     26.06 o 
   6  16   2      582.05      561.19     46.44 o 
  -6  17   2       27.01       14.60      5.45 o 
  -5  17   2       18.10       14.43      5.39 o 
  -4  17   2        9.07       18.63      6.11 o 
  -3  17   2       99.27       54.24     11.86 o 
  -2  17   2      158.18      171.99     10.33 o 
  -1  17   2      228.90      213.07     11.72 o 
   0  17   2       76.12       75.90      7.80 o 
   1  17   2        3.20        1.49      4.00 o 
   2  17   2      580.55      571.58     40.00 o 
   3  17   2       17.37       20.45      4.71 o 
   4  17   2       47.48       46.17      7.07 o 
   5  17   2      194.72      194.97     17.29 o 
  -6  18   2      104.77      130.40     41.86 o 
  -5  18   2      638.24      678.58     27.33 o 
  -4  18   2      299.65      251.67     38.47 o 
  -3  18   2      228.07      288.82     24.07 o 
  -2  18   2      667.38      629.60     20.09 o 
  -1  18   2      919.64      856.57     24.58 o 
   0  18   2      421.81      466.87     39.15 o 
   1  18   2     1149.54     1123.29     29.12 o 
   2  18   2     1033.44      972.44     26.68 o 
   3  18   2     1185.65     1138.69     53.22 o 
   4  18   2      345.75      346.82     18.17 o 
   5  18   2      147.26      145.21     12.84 o 
  -5  19   2        0.76        4.90      7.29 o 
  -4  19   2       22.55       23.57      6.11 o 
  -3  19   2        2.28        0.00      6.10 o 
  -2  19   2       36.76       34.92      9.83 o 
  -1  19   2       32.64       38.17      6.32 o 
   0  19   2      171.37      160.34     11.37 o 
   1  19   2       27.89       19.97      5.21 o 
   2  19   2        3.50        4.46      3.95 o 
   3  19   2        2.63       12.20     10.17 o 
   4  19   2        7.37       10.21      5.93 o 
  -4  20   2      340.19      291.57     18.47 o 
  -3  20   2      505.80      503.39     32.88 o 
  -2  20   2      599.32      527.80     33.22 o 
  -1  20   2      340.49      324.41     25.08 o 
   0  20   2      378.62      393.92     26.27 o 
   1  20   2      272.51      269.34     14.62 o 
   2  20   2      386.25      383.77     41.53 o 
   3  20   2      663.40      644.75     36.27 o 
   4  20   2       59.01       40.31     10.68 o 
  -4  21   2        0.74        0.00      5.84 o 
  -3  21   2        9.94        8.47      7.80 o 
  -2  21   2       28.21       28.81      9.83 o 
  -1  21   2        1.22        7.12      5.08 o 
   0  21   2        9.50        5.67      3.57 o 
   1  21   2       28.74       23.05      5.12 o 
   2  21   2        9.06        2.53      5.25 o 
   3  21   2        2.98        7.12      7.12 o 
  -2  22   2      382.13      386.10     30.17 o 
  -1  22   2      438.76      454.24     31.19 o 
   0  22   2      125.21      123.39     15.93 o 
   1  22   2      454.78      447.00     20.01 o 
 -10   1   3      355.87      375.82     23.56 o 
  -9   1   3      494.95      521.02     22.77 o 
  -8   1   3      640.61      542.48     21.78 o 
  -7   1   3     1218.19     1408.17     31.25 o 
  -6   1   3     3168.31     2822.60     34.97 o 
  -5   1   3     2503.30     2641.79     41.71 o 
  -4   1   3     3469.69     3469.45     29.81 o 
  -3   1   3       15.64       13.40      1.88 o 
  -2   1   3    10080.76    10009.69     68.15 o 
  -1   1   3    10008.96     9377.88     52.54 o 
   0   1   3      209.21      297.50      4.52 o 
   1   1   3     8460.01     7966.24     52.60 o 
   2   1   3    10079.17    10645.64     79.96 o 
   3   1   3     1519.34     1272.50     16.36 o 
   4   1   3     1322.05     1365.33     19.31 o 
   5   1   3      193.91      185.40      7.60 o 
   6   1   3      535.31      603.81     19.96 o 
   7   1   3      633.71      661.53     22.49 o 
   8   1   3       18.46       16.25      6.27 o 
  -9   2   3       28.09       40.82      7.63 o 
  -8   2   3        0.57        0.00      3.18 o 
  -7   2   3        3.33        2.17      2.65 o 
  -6   2   3      742.28      737.77     19.38 o 
  -5   2   3        0.03        0.65      1.49 o 
  -4   2   3     2345.47     2711.61     31.09 o 
  -3   2   3      969.70     1044.69     26.67 o 
  -2   2   3     1199.77     1183.36     20.01 o 
  -1   2   3     3013.17     3101.49     28.62 o 
   0   2   3      273.00      304.43      4.69 o 
   1   2   3     2186.47     2156.14     20.82 o 
   2   2   3      606.34      615.54     14.53 o 
   3   2   3       33.74       47.18      3.76 o 
   4   2   3     1029.03     1137.11     21.62 o 
   5   2   3        0.83        5.70      3.53 o 
   6   2   3      403.22      354.07     11.67 o 
   7   2   3       59.07       49.32      5.14 o 
   8   2   3       18.07       21.16      5.52 o 
  -9   3   3     1030.50     1052.22     33.07 o 
  -8   3   3      548.82      488.18     15.36 o 
  -7   3   3      971.32     1141.77     22.68 o 
  -6   3   3     3355.35     3122.59     38.65 o 
  -5   3   3     4260.55     4555.00     37.82 o 
  -4   3   3     3416.03     3520.12     30.39 o 
  -3   3   3     4806.70     5082.72     56.65 o 
  -2   3   3     3449.54     3353.05     39.77 o 
  -1   3   3    11761.01    11504.64     83.05 o 
   0   3   3     1798.54     2108.74     30.86 o 
   1   3   3     3097.52     2723.72     44.92 o 
   2   3   3       47.46       63.76      2.58 o 
   3   3   3      903.05      718.36     13.43 o 
   4   3   3     1864.02     2058.64     42.20 o 
   5   3   3      285.06      279.20      8.02 o 
   6   3   3     1112.55     1138.46     21.07 o 
   7   3   3       86.76      108.72     23.73 o 
   8   3   3      233.39      223.05     21.36 o 
  -9   4   3        4.23        3.87      4.67 o 
  -8   4   3      104.18      111.30      7.73 o 
  -7   4   3      407.81      358.05     12.67 o 
  -6   4   3      170.54      152.79      7.82 o 
  -5   4   3     1246.16     1209.84     15.74 o 
  -4   4   3       13.39       15.45      1.93 o 
  -3   4   3      109.11      124.28      5.73 o 
  -2   4   3       51.00       21.15      2.16 o 
  -1   4   3     1760.37     1683.00     19.47 o 
   0   4   3        1.30        2.50      1.24 o 
   1   4   3     2329.24     2557.64     50.17 o 
   2   4   3      167.21      137.44      7.23 o 
   3   4   3      186.83      150.41      4.67 o 
   4   4   3      137.87      149.69      5.37 o 
   5   4   3      374.66      383.25     13.56 o 
   6   4   3      102.52       76.71      5.54 o 
   7   4   3       14.69       11.81      4.63 o 
   8   4   3       46.67       17.29      9.49 o 
  -9   5   3      469.62      542.46     28.98 o 
  -8   5   3      555.31      520.83     16.60 o 
  -7   5   3     1874.68     1982.91     45.18 o 
  -6   5   3     2530.94     2481.99     34.62 o 
  -5   5   3     2104.37     2128.82     24.60 o 
  -4   5   3     6980.60     6591.74    182.54 o 
  -3   5   3     3531.90     3695.58     38.59 o 
  -2   5   3     7775.55     7899.14    101.69 o 
  -1   5   3     7706.06     7397.56     67.41 o 
   0   5   3     4329.80     4676.87     46.59 o 
   1   5   3     1237.10      969.84     29.15 o 
   2   5   3     3623.02     3834.24     50.89 o 
   3   5   3     2728.62     2513.33     34.17 o 
   4   5   3     3063.92     3132.84     29.06 o 
   5   5   3     1177.24     1133.14     18.20 o 
   6   5   3      634.89      663.71     14.92 o 
   7   5   3     1153.86     1236.62     49.49 o 
   8   5   3      197.55      228.48     22.71 o 
  -9   6   3        1.82        0.00      4.55 o 
  -8   6   3       21.65       11.88      3.51 o 
  -7   6   3       71.56       74.25      8.31 o 
  -6   6   3       31.03       14.23      6.10 o 
  -5   6   3      374.64      307.89      7.68 o 
  -4   6   3      567.78      623.45     17.73 o 
  -3   6   3        6.71       15.82      3.05 o 
  -2   6   3      161.74      117.69      5.80 o 
  -1   6   3     1282.76     1194.08     17.81 o 
   0   6   3       26.82       20.00      5.42 o 
   1   6   3     1706.20     1768.83     42.03 o 
   2   6   3     1429.88     1461.12     36.27 o 
   3   6   3      412.59      417.42      9.06 o 
   4   6   3        3.63       16.66      5.34 o 
   5   6   3        3.03        8.15      2.87 o 
   6   6   3      154.99      164.20     10.06 o 
   7   6   3       41.68       47.46     11.86 o 
   8   6   3        1.28        5.08      8.14 o 
  -9   7   3      326.74      335.61     14.56 o 
  -8   7   3     1112.78     1089.91     25.09 o 
  -7   7   3     1680.83     1736.90     36.88 o 
  -6   7   3      666.73      604.41     22.88 o 
  -5   7   3      585.72      637.19     22.67 o 
  -4   7   3     4295.25     4021.93     44.26 o 
  -3   7   3     6552.78     6636.15     60.60 o 
  -2   7   3     3980.45     4088.46     42.10 o 
  -1   7   3     4780.77     4696.77     71.02 o 
   0   7   3     3673.10     3780.70     66.44 o 
   1   7   3     4444.56     4339.01     76.27 o 
   2   7   3     1323.94     1515.28     22.53 o 
   3   7   3     1992.87     1791.49     24.84 o 
   4   7   3     3256.78     3284.86     30.39 o 
   5   7   3     1197.99     1120.17     18.20 o 
   6   7   3     1462.45     1575.26     54.92 o 
   7   7   3      546.60      576.28     34.58 o 
   8   7   3      303.69      318.31     27.12 o 
  -9   8   3        4.73        2.73      4.15 o 
  -8   8   3       68.66       60.52      7.57 o 
  -7   8   3       26.40       28.48      5.94 o 
  -6   8   3      535.43      549.35     19.42 o 
  -5   8   3      214.32      183.50     10.62 o 
  -4   8   3        9.53        3.68      2.73 o 
  -3   8   3     1164.74     1305.01     21.98 o 
  -2   8   3      821.59      871.83     20.16 o 
  -1   8   3      692.87      633.77     16.29 o 
   0   8   3      191.39      210.65      9.31 o 
   1   8   3       30.70       46.64      2.87 o 
   2   8   3       24.06       59.04      4.75 o 
   3   8   3      240.17      251.81      6.60 o 
   4   8   3      134.42      116.41      7.46 o 
   5   8   3      368.10      384.41     26.10 o 
   6   8   3        0.01        9.49      9.49 o 
   7   8   3       65.49       57.97     12.88 o 
   8   8   3        8.02       14.58     10.17 o 
  -9   9   3     1042.27     1056.82     26.87 o 
  -8   9   3      706.84      670.78     24.07 o 
  -7   9   3     1833.62     1744.70     38.47 o 
  -6   9   3      582.88      590.94     20.61 o 
  -5   9   3      883.63     1025.44     26.35 o 
  -4   9   3     1261.60     1039.97     20.92 o 
  -3   9   3     3609.99     3744.57     42.70 o 
  -2   9   3      474.24      487.15     10.62 o 
  -1   9   3      557.66      478.75     14.49 o 
   0   9   3     2991.57     3143.28     34.47 o 
   1   9   3     3843.47     3552.90     68.81 o 
   2   9   3     3666.28     3881.89    107.29 o 
   3   9   3     2059.57     1939.39     42.71 o 
   4   9   3     1615.96     1516.49     39.10 o 
   5   9   3      981.16     1022.04     42.71 o 
   6   9   3      214.10      217.29     21.02 o 
   7   9   3      152.38      160.34     19.66 o 
   8   9   3      229.15      251.19     25.76 o 
  -9  10   3       16.01       14.71      4.92 o 
  -8  10   3        2.87        0.00      4.29 o 
  -7  10   3      104.66      157.00     11.50 o 
  -6  10   3        0.09        0.00      4.19 o 
  -5  10   3       51.78       61.82      5.81 o 
  -4  10   3      224.61      244.95     10.34 o 
  -3  10   3     1345.79     1368.20     19.71 o 
  -2  10   3       14.19       12.89      3.33 o 
  -1  10   3       70.46       56.89      8.31 o 
   0  10   3      252.65      298.84     13.86 o 
   1  10   3      149.34      159.45      4.92 o 
   2  10   3       90.04       96.12      2.47 o 
   3  10   3      109.65      139.09     15.93 o 
   4  10   3       97.71       94.61      7.78 o 
   5  10   3        5.94       13.56      9.49 o 
   6  10   3       46.01       25.08     10.51 o 
   7  10   3       46.70       52.88     12.88 o 
  -8  11   3      558.14      568.16     24.07 o 
  -7  11   3      151.06      139.68     11.03 o 
  -6  11   3      526.06      525.47     28.64 o 
  -5  11   3      574.03      647.67     28.07 o 
  -4  11   3     1316.74     1116.91     22.94 o 
  -3  11   3     2142.82     2220.88     30.04 o 
  -2  11   3     1838.46     1860.53     32.48 o 
  -1  11   3     1202.01     1206.99     25.08 o 
   0  11   3     4622.81     4556.62     44.32 o 
   1  11   3     3415.24     3212.09     27.42 o 
   2  11   3     2644.58     2874.34     34.69 o 
   3  11   3     2118.61     2092.22     57.97 o 
   4  11   3      475.00      455.24     16.61 o 
   5  11   3      815.47      826.11     40.00 o 
   6  11   3      681.65      615.60     36.27 o 
   7  11   3      371.50      415.60     32.54 o 
  -8  12   3        2.45        0.00      5.13 o 
  -7  12   3       43.93       72.49     18.47 o 
  -6  12   3       17.39        2.01      3.71 o 
  -5  12   3      516.81      541.07     18.76 o 
  -4  12   3       95.98      113.83      6.21 o 
  -3  12   3      161.41      187.73      8.62 o 
  -2  12   3      152.21      192.58      9.99 o 
  -1  12   3      259.75      230.77     14.07 o 
   0  12   3      123.20      149.18      7.42 o 
   1  12   3      242.02      215.87      6.16 o 
   2  12   3       46.54       34.94      3.45 o 
   3  12   3       51.97       48.14     10.17 o 
   4  12   3       36.13       41.40      5.78 o 
   5  12   3       53.46       69.76      7.96 o 
   6  12   3        2.58       11.53      9.15 o 
   7  12   3        4.23        4.41      7.80 o 
  -8  13   3       40.25       36.96      6.35 o 
  -7  13   3      191.00      142.59     11.86 o 
  -6  13   3      349.93      365.53     14.78 o 
  -5  13   3     2333.80     2283.31     34.20 o 
  -4  13   3     1480.01     1327.02     26.10 o 
  -3  13   3     1010.65     1085.38     25.00 o 
  -2  13   3     1294.16     1267.78     27.25 o 
  -1  13   3     1649.20     1646.32     31.68 o 
   0  13   3     2000.83     2001.04     27.17 o 
   1  13   3     3924.52     3619.42     38.12 o 
   2  13   3     1521.97     1775.94     52.54 o 
   3  13   3      225.67      176.95     18.31 o 
   4  13   3      938.44      910.62     27.29 o 
   5  13   3     1043.09     1040.02     28.75 o 
   6  13   3       75.30       82.03     15.59 o 
   7  13   3       97.41      100.68     17.97 o 
  -7  14   3        5.78        0.51      4.55 o 
  -6  14   3        7.76       24.49      5.20 o 
  -5  14   3       94.55      130.05      8.90 o 
  -4  14   3      154.52      151.47      8.17 o 
  -3  14   3       97.45       81.10      6.09 o 
  -2  14   3       66.14       43.16      5.37 o 
  -1  14   3       60.96       62.69      6.59 o 
   0  14   3      358.73      337.04     20.85 o 
   1  14   3      644.02      714.93     20.89 o 
   2  14   3      658.91      687.80     32.20 o 
   3  14   3       23.61       30.51      9.15 o 
   4  14   3        4.13        6.55      4.75 o 
   5  14   3       18.00       21.32      8.31 o 
   6  14   3        3.18        4.41      7.46 o 
  -7  15   3      305.66      281.54     16.87 o 
  -6  15   3      388.79      389.59     15.82 o 
  -5  15   3     1233.88     1256.20     35.24 o 
  -4  15   3     1426.62     1290.78     27.79 o 
  -3  15   3     1539.64     1613.88     27.77 o 
  -2  15   3     1281.21     1130.30     26.96 o 
  -1  15   3     1042.03     1018.55     27.97 o 
   0  15   3     1901.79     1887.73     36.19 o 
   1  15   3      613.82      527.71     18.38 o 
   2  15   3      638.40      695.60     33.22 o 
   3  15   3      771.36      688.48     35.59 o 
   4  15   3      111.49      129.46     10.67 o 
   5  15   3      192.37      212.64     14.07 o 
   6  15   3      199.96      184.41     22.37 o 
  -7  16   3        0.02        6.83      7.12 o 
  -6  16   3        1.76        4.32      4.91 o 
  -5  16   3      247.45      258.35     24.58 o 
  -4  16   3       27.27       23.09      6.10 o 
  -3  16   3       11.23        6.88      3.64 o 
  -2  16   3       13.04       21.96      5.37 o 
  -1  16   3      273.71      238.86     12.74 o 
   0  16   3      301.43      288.29     14.02 o 
   1  16   3      394.17      415.84     17.00 o 
   2  16   3       37.88       63.05     11.86 o 
   3  16   3        4.66       11.19      8.14 o 
   4  16   3        6.72        9.63     13.90 o 
   5  16   3        6.19       12.50      5.23 o 
  -6  17   3      833.41      838.88     31.86 o 
  -5  17   3      410.15      417.36     24.24 o 
  -4  17   3      487.44      480.45     23.39 o 
  -3  17   3     1300.31     1387.77     26.95 o 
  -2  17   3     1519.82     1385.44     31.84 o 
  -1  17   3      781.23      815.45     24.18 o 
   0  17   3      895.98      935.46     26.12 o 
   1  17   3      933.69      837.36     29.32 o 
   2  17   3      715.68      757.64     33.39 o 
   3  17   3      759.60      703.73     37.63 o 
   4  17   3      251.22      278.46     15.80 o 
   5  17   3      375.76      369.38     18.98 o 
  -6  18   3       31.78       35.86     16.44 o 
  -5  18   3       31.53       25.66     10.00 o 
  -4  18   3        9.31        3.28      5.29 o 
  -3  18   3      226.67      202.71     20.34 o 
  -2  18   3       11.51       17.07      5.12 o 
  -1  18   3       49.91       33.79      5.98 o 
   0  18   3      132.89      126.27      9.69 o 
   1  18   3        1.04        2.13      9.15 o 
   2  18   3       75.57       80.73      8.63 o 
   3  18   3        4.85        2.37      7.12 o 
   4  18   3        0.45        0.00      5.36 o 
  -5  19   3      540.32      498.02     24.32 o 
  -4  19   3      471.24      484.19     23.49 o 
  -3  19   3      319.58      354.58     27.46 o 
  -2  19   3      436.98      404.41     28.14 o 
  -1  19   3      846.69      888.18     26.49 o 
   0  19   3      804.89      824.04     25.75 o 
   1  19   3      166.92      162.22     11.50 o 
   2  19   3      313.88      330.23     16.20 o 
   3  19   3      580.28      498.65     32.54 o 
   4  19   3      501.87      530.68     30.17 o 
  -4  20   3       15.01        5.45      5.13 o 
  -3  20   3        0.10        0.00      5.76 o 
  -2  20   3       38.31       14.92      8.14 o 
  -1  20   3       23.51       37.32      6.51 o 
   0  20   3       63.34       38.26      7.12 o 
   1  20   3       42.36       29.88      6.02 o 
   2  20   3        7.34        3.49      6.10 o 
   3  20   3        1.20        0.00      8.81 o 
  -3  21   3      314.02      320.85     19.64 o 
  -2  21   3      680.32      665.77     38.31 o 
  -1  21   3      591.59      611.53     35.59 o 
   0  21   3      198.88      216.52     14.75 o 
   1  21   3       48.33       36.27      6.23 o 
   2  21   3       40.27       33.88      9.83 o 
  -1  22   3        7.45        6.10      7.12 o 
   0  22   3       43.12       21.36      8.14 o 
  -9   0   4      709.95      637.97     36.95 o 
  -8   0   4      390.54      427.46     28.14 o 
  -7   0   4     2778.05     3131.89     76.27 o 
  -6   0   4     5561.52     4515.96     90.51 o 
  -5   0   4     3913.91     4289.18     82.37 o 
  -4   0   4     1101.95     1016.62     32.54 o 
  -3   0   4     6381.44     6612.93    100.34 o 
  -2   0   4    15457.82    14625.52    182.71 o 
  -1   0   4     4031.43     3970.26     35.13 o 
   0   0   4     1440.33     1538.24     28.14 o 
   1   0   4     1973.07     1829.70     25.89 o 
   2   0   4     7434.09     6873.06     68.05 o 
   3   0   4     6998.12     6300.65    265.26 o 
   4   0   4      677.20      808.08     29.66 o 
   5   0   4      741.90      651.19     29.15 o 
   6   0   4     1336.38     1427.47     47.12 o 
   7   0   4       38.76       37.97      9.15 o 
   8   0   4       57.47       75.59     12.88 o 
  -9   1   4       26.98       22.84      6.95 o 
  -8   1   4      144.71      134.61     12.03 o 
  -7   1   4       18.05       12.56      3.81 o 
  -6   1   4        0.01        0.00      5.42 o 
  -5   1   4      205.30      220.41     11.51 o 
  -4   1   4      213.24      201.38      9.95 o 
  -3   1   4      574.85      545.37     23.73 o 
  -2   1   4      569.68      651.28     12.33 o 
  -1   1   4      206.54      185.09      5.01 o 
   0   1   4      465.52      507.89      6.65 o 
   1   1   4      717.05      756.41      8.62 o 
   2   1   4     1451.01     1478.92     25.67 o 
   3   1   4       45.60       61.67     10.68 o 
   4   1   4       35.60       34.52      3.22 o 
   5   1   4       65.22       71.38      8.98 o 
   6   1   4      140.89      151.99     16.10 o 
   7   1   4        3.37        0.00      4.72 o 
   8   1   4       13.81       13.44      5.26 o 
  -9   2   4      330.80      351.02     19.41 o 
  -8   2   4     1668.83     1648.59     71.19 o 
  -7   2   4     1718.34     1972.36     41.47 o 
  -6   2   4     2476.52     2080.86     40.03 o 
  -5   2   4     1123.46     1314.78     28.76 o 
  -4   2   4    11485.45    11192.47    111.10 o 
  -3   2   4     2122.98     2170.16     33.19 o 
  -2   2   4    10558.62    10181.36     95.63 o 
  -1   2   4     3780.57     3615.54     28.49 o 
   0   2   4     7718.98     8169.54     47.52 o 
   1   2   4     3225.43     3074.05     28.52 o 
   2   2   4     1308.07     1305.39     19.72 o 
   3   2   4      346.83      307.70     13.56 o 
   4   2   4     2388.43     2514.97     50.17 o 
   5   2   4        1.54        6.76      3.71 o 
   6   2   4     1410.65     1494.54     33.81 o 
   7   2   4       88.25       84.19     10.85 o 
   8   2   4      102.84      112.20     15.93 o 
  -9   3   4       66.07       61.14     11.86 o 
  -8   3   4        0.34        0.00      4.39 o 
  -7   3   4       57.76       42.27     11.02 o 
  -6   3   4       10.11       12.52      4.56 o 
  -5   3   4        2.57        0.98      2.63 o 
  -4   3   4      891.40     1040.39     23.61 o 
  -3   3   4      773.41      924.77     20.48 o 
  -2   3   4      168.40      186.27     13.39 o 
  -1   3   4       35.11       49.69      2.76 o 
   0   3   4      663.22      820.51     10.17 o 
   1   3   4     1037.52     1205.97     17.53 o 
   2   3   4       97.85      127.85      4.97 o 
   3   3   4      124.74      141.40      8.23 o 
   4   3   4      281.88      301.68     12.62 o 
   5   3   4       69.87       85.92      7.98 o 
   6   3   4       46.19       50.24      7.33 o 
   7   3   4      189.02      158.38     23.22 o 
   8   3   4        0.07        5.42      7.80 o 
  -9   4   4      526.63      478.31     24.75 o 
  -8   4   4      373.44      372.80     16.12 o 
  -7   4   4      890.50      985.20     32.06 o 
  -6   4   4     1519.36     1227.43     18.36 o 
  -5   4   4     4497.93     4908.02     41.88 o 
  -4   4   4     4274.52     4119.20     54.29 o 
  -3   4   4     1738.47     1923.86     31.39 o 
  -2   4   4     5403.63     5260.71     47.70 o 
  -1   4   4     3738.69     3628.58     34.57 o 
   0   4   4     1837.55     2010.98     21.69 o 
   1   4   4     5324.21     5511.56     89.83 o 
   2   4   4     1685.04     1748.69     32.37 o 
   3   4   4      691.29      549.37     18.33 o 
   4   4   4      644.27      686.58     12.33 o 
   5   4   4     1232.80     1074.21     18.17 o 
   6   4   4      445.53      486.42     18.40 o 
   7   4   4      161.58      171.19     18.64 o 
   8   4   4      109.10      124.41     17.29 o 
  -9   5   4        0.04        0.00      8.98 o 
  -8   5   4        5.52        4.89      3.19 o 
  -7   5   4       89.18       81.21      7.00 o 
  -6   5   4       54.21       71.68      5.98 o 
  -5   5   4      451.27      563.77     11.35 o 
  -4   5   4      136.63      136.60      6.91 o 
  -3   5   4     1738.36     1693.16     60.34 o 
  -2   5   4      296.68      310.78      9.03 o 
  -1   5   4      537.31      490.34      9.30 o 
   0   5   4      182.93      209.87      6.87 o 
   1   5   4      356.00      323.05     17.97 o 
   2   5   4      289.48      299.11      6.71 o 
   3   5   4      291.72      318.15     11.78 o 
   4   5   4       29.46       22.67      2.11 o 
   5   5   4       44.03       59.57      7.21 o 
   6   5   4        7.49        5.01      8.64 o 
   7   5   4       97.07       70.51     13.22 o 
   8   5   4       18.03       34.58     12.20 o 
  -9   6   4      390.23      390.27     27.80 o 
  -8   6   4      117.26      106.52      8.02 o 
  -7   6   4      458.27      528.86     16.60 o 
  -6   6   4      927.58      824.60     19.73 o 
  -5   6   4     1886.07     2039.61     30.63 o 
  -4   6   4      577.26      383.59     11.74 o 
  -3   6   4     2258.26     2535.78     27.60 o 
  -2   6   4     3698.25     3736.30     64.48 o 
  -1   6   4     3847.56     3626.17     31.67 o 
   0   6   4     3963.40     4342.57     46.30 o 
   1   6   4     4577.17     4259.69     77.63 o 
   2   6   4     1960.22     2209.25     23.83 o 
   3   6   4     2013.31     1930.95     83.05 o 
   4   6   4      943.03     1017.49     36.61 o 
   5   6   4      534.36      498.75     16.68 o 
   6   6   4     1107.14     1040.01     45.09 o 
   7   6   4      421.58      421.36     30.17 o 
  -9   7   4       15.33       15.15      4.24 o 
  -8   7   4      146.54      176.03     10.92 o 
  -7   7   4       41.71       33.54      5.12 o 
  -6   7   4        2.16        0.00      3.32 o 
  -5   7   4      253.50      202.59      9.26 o 
  -4   7   4        7.22        3.80      2.85 o 
  -3   7   4        4.28       22.68      3.43 o 
  -2   7   4       74.53       69.93      4.94 o 
  -1   7   4        1.30       10.97      2.99 o 
   0   7   4      123.38      126.28      5.62 o 
   1   7   4        4.71       12.20      6.78 o 
   2   7   4       57.65       73.18     11.02 o 
   3   7   4      133.33      128.88      5.24 o 
   4   7   4       63.62       55.10      5.32 o 
   5   7   4       59.37       45.42     12.20 o 
   6   7   4       78.26       54.58     12.88 o 
   7   7   4       48.96       47.46     11.86 o 
  -9   8   4      555.23      571.23     22.22 o 
  -8   8   4     1286.06     1226.85     30.14 o 
  -7   8   4      980.99      997.33     25.48 o 
  -6   8   4      474.30      456.06     18.33 o 
  -5   8   4     1263.92     1378.29     31.28 o 
  -4   8   4     1530.60     1333.40     24.24 o 
  -3   8   4     1291.26     1561.54     25.31 o 
  -2   8   4      314.61      278.91      8.37 o 
  -1   8   4     1746.79     1658.66     42.03 o 
   0   8   4     1499.87     1676.71     35.93 o 
   1   8   4     4762.82     4525.79     83.73 o 
   2   8   4     1012.15     1174.46     22.20 o 
   3   8   4     1867.25     1717.92     21.67 o 
   4   8   4     1042.89     1073.11     22.17 o 
   5   8   4      963.78      962.38     42.03 o 
   6   8   4      111.90      163.73     18.98 o 
   7   8   4      349.34      299.66     26.44 o 
  -9   9   4      151.28      128.99     10.83 o 
  -8   9   4        5.58        5.75      3.58 o 
  -7   9   4      318.78      301.40     15.93 o 
  -6   9   4      140.32      105.77      9.23 o 
  -5   9   4        0.01       10.44      7.29 o 
  -4   9   4      327.46      433.64     17.72 o 
  -3   9   4      124.59      114.75      6.91 o 
  -2   9   4       43.09       61.23      4.23 o 
  -1   9   4        7.56       18.33      3.71 o 
   0   9   4        2.98        7.80      4.75 o 
   1   9   4       69.11       64.41     10.51 o 
   2   9   4        6.89       18.59      5.76 o 
   3   9   4        7.10        5.35      2.19 o 
   4   9   4        2.36        9.49      7.80 o 
   5   9   4       81.62       77.29     14.24 o 
   6   9   4       14.70        0.00      6.78 o 
   7   9   4        0.49       12.54      9.83 o 
  -8  10   4      587.38      541.30     18.89 o 
  -7  10   4     1935.58     1852.03    130.00 o 
  -6  10   4      682.29      719.10     24.20 o 
  -5  10   4     1069.98     1085.95     23.66 o 
  -4  10   4      755.80      627.25     17.09 o 
  -3  10   4     1422.17     1635.50     22.96 o 
  -2  10   4     1364.01     1301.91     22.81 o 
  -1  10   4     1256.84     1251.47     36.44 o 
   0  10   4      966.97      938.99     32.88 o 
   1  10   4     1193.47     1040.66     26.27 o 
   2  10   4     2049.11     2183.68    100.51 o 
   3  10   4     2184.26     1935.12     54.45 o 
   4  10   4     1094.74     1125.90     31.19 o 
   5  10   4      543.43      539.66     33.90 o 
   6  10   4       85.79       95.59     15.59 o 
   7  10   4      383.62      389.49     31.53 o 
  -8  11   4       93.59      100.97     13.90 o 
  -7  11   4        3.25        2.31      4.39 o 
  -6  11   4      120.15       71.79      7.90 o 
  -5  11   4      266.19      304.45     15.11 o 
  -4  11   4       71.38       86.05      6.72 o 
  -3  11   4        1.67        6.92      2.67 o 
  -2  11   4      114.94      126.73      7.28 o 
  -1  11   4       79.97      112.54      8.39 o 
   0  11   4      211.92      260.68     17.63 o 
   1  11   4      180.47      166.49      5.28 o 
   2  11   4      150.20      170.80      7.46 o 
   3  11   4       25.50       52.53      6.31 o 
   4  11   4      160.06      162.86      9.97 o 
   5  11   4       60.85       67.80     14.58 o 
   6  11   4       33.69       37.29     13.22 o 
   7  11   4        0.68        5.76      9.49 o 
  -8  12   4      632.53      595.90     24.68 o 
  -7  12   4      591.26      616.78     24.20 o 
  -6  12   4      233.80      264.38     15.32 o 
  -5  12   4     1136.02     1135.21     25.36 o 
  -4  12   4     1285.75     1176.07     22.75 o 
  -3  12   4     2965.21     3171.67     57.80 o 
  -2  12   4      608.20      576.25     18.81 o 
  -1  12   4     3481.79     3582.04     52.47 o 
   0  12   4     1160.45     1090.90     25.88 o 
   1  12   4     1541.70     1428.95     22.45 o 
   2  12   4      202.03      244.07     19.32 o 
   3  12   4     1640.03     1466.79     51.19 o 
   4  12   4      852.58      840.67     27.46 o 
   5  12   4      587.11      591.53     35.93 o 
   6  12   4      216.08      208.81     22.71 o 
  -8  13   4        3.99        1.96      4.63 o 
  -7  13   4       36.20       36.80      6.80 o 
  -6  13   4       16.71       30.80      5.76 o 
  -5  13   4        1.74       14.56      3.57 o 
  -4  13   4        6.23       18.03      3.57 o 
  -3  13   4      162.39      164.69     15.91 o 
  -2  13   4      170.66      165.77     10.23 o 
  -1  13   4       14.75       31.67     11.36 o 
   0  13   4       76.46       52.55      6.59 o 
   1  13   4        1.70       11.53      7.46 o 
   2  13   4       59.54       70.51     11.53 o 
   3  13   4      126.40      172.54     18.31 o 
   4  13   4       74.46       87.59      8.59 o 
   5  13   4        0.08        8.14     10.51 o 
   6  13   4       15.19        0.00      7.12 o 
  -7  14   4      459.33      440.14     21.20 o 
  -6  14   4      839.73      890.68     24.32 o 
  -5  14   4      602.09      538.23     20.50 o 
  -4  14   4     2480.06     2365.35     36.17 o 
  -3  14   4     2362.24     2345.81     42.12 o 
  -2  14   4     1233.26     1265.05     36.10 o 
  -1  14   4      345.07      409.25     16.29 o 
   0  14   4     2703.32     2507.89     43.85 o 
   1  14   4       13.80       21.02      8.47 o 
   2  14   4      493.72      549.16     30.17 o 
   3  14   4      500.18      461.70     29.15 o 
   4  14   4      538.98      553.72     20.41 o 
   5  14   4      340.99      340.00     28.14 o 
   6  14   4       89.26       92.20     16.95 o 
  -7  15   4      101.49       79.75     11.69 o 
  -6  15   4      243.90      284.38     14.04 o 
  -5  15   4        1.15        2.03      4.43 o 
  -4  15   4       69.53       55.04      7.06 o 
  -3  15   4       58.04       72.04      6.62 o 
  -2  15   4        2.61        8.39      4.41 o 
  -1  15   4       67.06      113.67     10.00 o 
   0  15   4       62.17       78.29      8.03 o 
   1  15   4      113.15      108.48     13.90 o 
   2  15   4      437.29      376.95     25.42 o 
   3  15   4        0.95        8.14      8.81 o 
   4  15   4      168.76      165.90     11.91 o 
   5  15   4       53.51       61.02     14.24 o 
  -6  16   4      438.62      479.97     23.25 o 
  -5  16   4      836.88      746.24     33.22 o 
  -4  16   4      311.76      351.18     13.45 o 
  -3  16   4     1129.24     1149.29     24.89 o 
  -2  16   4     1847.81     1725.08     54.58 o 
  -1  16   4     2095.59     2202.48     57.97 o 
   0  16   4      113.14       80.70     11.53 o 
   1  16   4      727.27      656.61     32.54 o 
   2  16   4      552.11      599.33     32.54 o 
   3  16   4      309.50      261.36     23.39 o 
   4  16   4      139.84      173.22     20.34 o 
   5  16   4      165.60      126.78     18.98 o 
  -6  17   4       41.74       60.35     15.59 o 
  -5  17   4       18.79       19.78      5.86 o 
  -4  17   4       15.55       12.44      5.49 o 
  -3  17   4        1.32        0.07      3.34 o 
  -2  17   4        0.91        3.97      5.08 o 
  -1  17   4       76.77       63.00      8.01 o 
   0  17   4       55.46       73.37      8.03 o 
   1  17   4      195.82      189.49     18.64 o 
   2  17   4       47.17       66.44     13.22 o 
   3  17   4       34.51       38.64     11.86 o 
   4  17   4       45.56       55.93     14.58 o 
  -5  18   4      490.03      487.05     37.97 o 
  -4  18   4      590.65      632.03     26.49 o 
  -3  18   4      330.51      319.39     13.48 o 
  -2  18   4      479.44      484.47     19.44 o 
  -1  18   4      338.66      341.28     16.49 o 
   0  18   4     1132.09     1053.43     50.85 o 
   1  18   4      612.20      598.31     32.54 o 
   2  18   4     1084.91     1155.26     48.47 o 
   3  18   4      300.83      275.26     25.08 o 
   4  18   4      390.28      378.31     30.17 o 
  -5  19   4       18.63       17.93     25.25 o 
  -4  19   4        7.05        1.75      4.91 o 
  -3  19   4        0.26        0.00      5.69 o 
  -2  19   4       52.39       61.73      7.72 o 
  -1  19   4       15.15       24.55      5.29 o 
   0  19   4        1.01        8.98      4.77 o 
   1  19   4       25.63       44.41     11.53 o 
   2  19   4        9.19       27.46     10.17 o 
   3  19   4       33.17       14.24      7.80 o 
  -4  20   4      244.73      248.30     18.81 o 
  -3  20   4      246.36      216.21     15.94 o 
  -2  20   4      437.12      439.32     30.51 o 
  -1  20   4      354.80      371.53     17.80 o 
   0  20   4      930.35      902.73     28.61 o 
   1  20   4      699.83      670.85     35.93 o 
   2  20   4      439.03      418.31     30.17 o 
  -2  21   4        2.48        5.08      6.78 o 
  -1  21   4        0.08        0.00      5.76 o 
   0  21   4        2.83       11.21      5.78 o 
   1  21   4        7.49       26.10      9.83 o 
  -9   1   5      343.86      293.21     18.31 o 
  -8   1   5      493.86      687.69     25.88 o 
  -7   1   5     1436.08     1379.07     34.99 o 
  -6   1   5     1277.28      950.55     39.49 o 
  -5   1   5     2789.63     3419.90     52.13 o 
  -4   1   5      929.50      705.44     19.77 o 
  -3   1   5      768.03      796.31     34.24 o 
  -2   1   5     4269.20     3787.78     46.73 o 
  -1   1   5      973.04      987.89     12.77 o 
   0   1   5     3167.71     3661.69     31.82 o 
   1   1   5     5449.26     5291.16     47.94 o 
   2   1   5     3473.19     3513.91     54.49 o 
   3   1   5     2440.32     2413.58     39.18 o 
   4   1   5     1159.77     1252.45     28.85 o 
   5   1   5     1281.33     1172.06     29.23 o 
   6   1   5      819.23      869.20     28.98 o 
   7   1   5      244.66      175.60     12.82 o 
  -9   2   5       14.19       21.73      8.14 o 
  -8   2   5        5.99        6.07      5.60 o 
  -7   2   5       35.28       18.44      4.87 o 
  -6   2   5        0.37        1.97      4.05 o 
  -5   2   5     1552.47     1584.93     33.20 o 
  -4   2   5        1.37        0.00      3.36 o 
  -3   2   5      440.97      433.56     14.36 o 
  -2   2   5       85.77       72.84      5.63 o 
  -1   2   5       39.68       53.01      3.81 o 
   0   2   5       99.02       83.30      3.64 o 
   1   2   5       17.64       31.52      6.26 o 
   2   2   5     2261.17     2153.83     28.46 o 
   3   2   5      120.91      138.77      5.94 o 
   4   2   5      343.21      337.43     14.57 o 
   5   2   5       55.27       54.99      7.77 o 
   6   2   5        1.65       19.51     12.37 o 
   7   2   5       14.00       22.07      5.93 o 
  -9   3   5      746.89      678.75     51.02 o 
  -8   3   5      890.97     1028.43     32.00 o 
  -7   3   5      915.51      874.01     35.76 o 
  -6   3   5     1434.09     1253.53     31.28 o 
  -5   3   5     1827.58     2179.15     39.91 o 
  -4   3   5     1628.73     1429.39     29.24 o 
  -3   3   5     6915.37     7392.07     80.17 o 
  -2   3   5     2497.29     2164.12     32.77 o 
  -1   3   5     2462.26     2472.41     26.91 o 
   0   3   5     2308.82     2573.25     24.22 o 
   1   3   5     5943.66     5820.53     42.33 o 
   2   3   5     1440.47     1391.31     26.74 o 
   3   3   5     1001.95      951.71     22.37 o 
   4   3   5       21.46       28.80      5.36 o 
   5   3   5      612.13      624.18     20.50 o 
   6   3   5      799.25      809.90     25.53 o 
   7   3   5       73.13       57.29     12.54 o 
  -9   4   5        0.27        0.00      5.21 o 
  -8   4   5        0.31        0.00      4.56 o 
  -7   4   5      440.89      373.02     17.86 o 
  -6   4   5     1179.39     1204.87     30.68 o 
  -5   4   5        4.81        0.00      3.66 o 
  -4   4   5      162.10      118.72      8.51 o 
  -3   4   5     1515.59     1429.88     27.52 o 
  -2   4   5      123.26      160.25      8.47 o 
  -1   4   5      180.79      254.92      7.67 o 
   0   4   5       46.86       28.49      2.86 o 
   1   4   5      210.69      211.06      6.84 o 
   2   4   5      163.11      140.25      8.31 o 
   3   4   5       18.45       14.05      1.61 o 
   4   4   5       60.95       62.10      6.76 o 
   5   4   5      484.22      435.43     17.02 o 
   6   4   5       36.41       32.36      6.35 o 
   7   4   5        0.29        9.15      7.80 o 
  -9   5   5      339.00      301.60     18.45 o 
  -8   5   5      515.44      581.74     24.07 o 
  -7   5   5      749.56      849.08     31.53 o 
  -6   5   5      343.38      290.59     25.93 o 
  -5   5   5     2349.12     2712.58     48.14 o 
  -4   5   5     4422.84     4126.88     56.69 o 
  -3   5   5     3664.03     4110.80     53.52 o 
  -2   5   5     5195.99     4811.86     48.01 o 
  -1   5   5     1336.00     1303.10     16.92 o 
   0   5   5     5951.78     6156.81     51.76 o 
   1   5   5      840.37      722.72     29.15 o 
   2   5   5      674.54      684.34     18.47 o 
   3   5   5     1787.07     1746.88     32.17 o 
   4   5   5      800.87      837.74     22.48 o 
   5   5   5      374.21      313.27     14.57 o 
   6   5   5      180.06      262.71     23.05 o 
   7   5   5      111.50      128.14     17.63 o 
  -9   6   5       18.72        9.03     17.29 o 
  -8   6   5       20.03       15.86      5.13 o 
  -7   6   5       32.89       11.37      4.97 o 
  -6   6   5      203.10      174.17     11.98 o 
  -5   6   5      234.43      295.94     14.26 o 
  -4   6   5        9.91       67.00     26.10 o 
  -3   6   5      440.42      437.60     15.19 o 
  -2   6   5      159.03      153.79      7.06 o 
  -1   6   5      316.18      393.99     10.25 o 
   0   6   5      153.78      155.89      5.71 o 
   1   6   5       61.34       66.78     10.17 o 
   2   6   5      275.60      224.17      5.67 o 
   3   6   5      141.98      138.80      8.71 o 
   4   6   5        1.30       10.25      4.36 o 
   5   6   5        5.00        3.49      4.31 o 
   6   6   5       60.52       62.37     13.56 o 
   7   6   5        0.32        2.71      7.46 o 
  -9   7   5      283.60      250.07     23.05 o 
  -8   7   5      832.94      852.04     28.56 o 
  -7   7   5     1353.60     1399.12     28.97 o 
  -6   7   5     1097.23     1155.23     24.84 o 
  -5   7   5      760.03      769.45     18.98 o 
  -4   7   5     2941.98     2728.82     69.32 o 
  -3   7   5     2686.48     3185.65     38.66 o 
  -2   7   5     2920.67     2763.98     33.35 o 
  -1   7   5     5005.07     5144.45     76.79 o 
   0   7   5      982.91      883.29     16.61 o 
   1   7   5     1307.27     1274.58     40.68 o 
   2   7   5      925.19      892.88     14.04 o 
   3   7   5      931.24      847.41     29.15 o 
   4   7   5      737.09      752.07     20.57 o 
   5   7   5       93.77      105.76     14.92 o 
   6   7   5      105.85      156.27     19.32 o 
   7   7   5      217.64      203.73     22.37 o 
  -9   8   5        0.17        0.34      4.95 o 
  -8   8   5        9.75       12.91      3.90 o 
  -7   8   5        3.10       17.23      6.73 o 
  -6   8   5       79.68       72.93      6.83 o 
  -5   8   5        4.02        6.57      3.63 o 
  -4   8   5       50.92       94.76      6.83 o 
  -3   8   5       38.86       46.07      4.94 o 
  -2   8   5      776.09      788.15     14.39 o 
  -1   8   5       36.05       28.60      3.43 o 
   0   8   5       33.77       24.31      6.61 o 
   1   8   5      102.70       84.41     11.19 o 
   2   8   5        2.20        9.56      3.38 o 
   3   8   5        0.07       10.54      3.90 o 
   4   8   5      278.67      288.82     23.05 o 
   5   8   5       35.63       37.97     11.19 o 
   6   8   5       60.69       71.53     13.90 o 
   7   8   5       73.95       96.95     16.61 o 
  -8   9   5     1137.15     1148.23     28.08 o 
  -7   9   5     1507.74     1563.43     31.76 o 
  -6   9   5     2015.68     2048.38     35.35 o 
  -5   9   5     2606.34     2580.18     38.42 o 
  -4   9   5     1179.76     1119.19     20.05 o 
  -3   9   5     2052.34     2374.57     29.20 o 
  -2   9   5     1687.02     1554.91     24.61 o 
  -1   9   5     1109.85     1210.39     19.84 o 
   0   9   5     1016.30      921.98     17.49 o 
   1   9   5      156.09      145.76     13.90 o 
   2   9   5      381.10      408.71     17.12 o 
   3   9   5     1807.18     1578.57     34.34 o 
   4   9   5      512.85      603.39     33.22 o 
   5   9   5      389.42      425.77     29.49 o 
   6   9   5       91.63      108.48     17.29 o 
  -8  10   5        2.28        0.00      4.07 o 
  -7  10   5      184.95      222.79     12.13 o 
  -6  10   5        0.53        3.75      3.73 o 
  -5  10   5       79.87      103.85      7.89 o 
  -4  10   5        5.89        0.55      3.12 o 
  -3  10   5       21.36        0.59      3.42 o 
  -2  10   5       89.29       70.58      5.38 o 
  -1  10   5        1.50        2.13      2.66 o 
   0  10   5        0.61        1.94      1.90 o 
   1  10   5        0.41        1.02      5.76 o 
   2  10   5       57.38       59.78      5.43 o 
   3  10   5       19.58       14.54      5.08 o 
   4  10   5       38.63       56.27     12.88 o 
   5  10   5        2.59       15.25      9.83 o 
   6  10   5       15.05       15.93     10.51 o 
  -8  11   5      645.86      620.43     21.30 o 
  -7  11   5      665.54      721.61     21.91 o 
  -6  11   5     1562.65     1648.73     32.22 o 
  -5  11   5      936.01      886.28     22.69 o 
  -4  11   5     1070.93      993.72     19.41 o 
  -3  11   5      319.91      393.95     11.53 o 
  -2  11   5      976.29      929.73     20.57 o 
  -1  11   5     1670.59     1808.63     59.15 o 
   0  11   5     2157.61     2086.73     38.14 o 
   1  11   5      347.40      342.71     22.37 o 
   2  11   5      702.09      728.39     31.19 o 
   3  11   5      465.92      423.07     14.83 o 
   4  11   5     1092.48     1090.85     46.78 o 
   5  11   5      193.15      192.54     22.03 o 
   6  11   5      153.83      159.66     21.70 o 
  -8  12   5        4.14        0.00      4.43 o 
  -7  12   5        8.03       25.91      5.14 o 
  -6  12   5       17.38        1.90     12.37 o 
  -5  12   5       24.21       39.98      5.42 o 
  -4  12   5      183.84      125.70      8.32 o 
  -3  12   5        4.53        0.84      2.85 o 
  -2  12   5      608.21      693.12     18.02 o 
  -1  12   5       39.39       54.24     10.51 o 
   0  12   5       32.99       57.38      4.97 o 
   1  12   5      356.78      432.21     26.10 o 
   2  12   5      129.63      133.90     15.93 o 
   3  12   5       12.96       17.97      9.83 o 
   4  12   5        0.08        9.49      7.80 o 
   5  12   5        0.63       29.83     11.19 o 
   6  12   5        0.35       10.51     11.19 o 
  -7  13   5      299.35      307.51     18.10 o 
  -6  13   5      613.84      669.19     26.27 o 
  -5  13   5     1393.45     1346.17     24.06 o 
  -4  13   5      855.09      864.80     18.59 o 
  -3  13   5      498.46      502.98     15.98 o 
  -2  13   5      953.72      960.54     21.80 o 
  -1  13   5     1386.00     1499.67     46.78 o 
   0  13   5      429.22      401.02     24.41 o 
   1  13   5     1369.78     1492.89     50.17 o 
   2  13   5      749.78      816.95     37.63 o 
   3  13   5       86.82       57.97     11.86 o 
   4  13   5      274.65      315.26     26.10 o 
   5  13   5      610.90      572.55     37.29 o 
  -7  14   5        4.01        9.57      4.67 o 
  -6  14   5       30.24       24.60      6.22 o 
  -5  14   5      109.99      109.01      7.18 o 
  -4  14   5      132.34      132.96      8.88 o 
  -3  14   5       39.01       72.48      6.82 o 
  -2  14   5      439.53      367.96     13.69 o 
  -1  14   5      343.25      327.46     22.03 o 
   0  14   5      129.49       82.37     12.20 o 
   1  14   5        0.38        0.00      7.80 o 
   2  14   5       24.97       48.14     12.20 o 
   3  14   5        0.14        0.00      8.47 o 
   4  14   5        9.36        6.44      8.81 o 
   5  14   5        0.18       12.54     11.19 o 
  -6  15   5      589.95      568.28     22.02 o 
  -5  15   5      681.66      625.02     19.04 o 
  -4  15   5      583.11      584.64     18.15 o 
  -3  15   5      767.35      753.01     20.49 o 
  -2  15   5      760.64      731.98     20.00 o 
  -1  15   5      858.42      919.69     26.84 o 
   0  15   5     1415.41     1339.33     47.12 o 
   1  15   5      576.80      562.38     32.20 o 
   2  15   5      244.66      263.73     23.05 o 
   3  15   5      175.12      182.04     20.00 o 
   4  15   5      298.78      293.22     26.44 o 
  -6  16   5        5.22        0.00      4.70 o 
  -5  16   5       42.49       33.16      7.63 o 
  -4  16   5       59.51       70.56      8.38 o 
  -3  16   5       20.42       40.23      5.33 o 
  -2  16   5       55.50       33.40      5.30 o 
  -1  16   5        7.97        9.59     10.00 o 
   0  16   5       11.08       30.85      9.49 o 
   1  16   5       76.01      118.31     15.59 o 
   2  16   5       31.29       53.56     13.56 o 
   3  16   5       40.82       36.27     11.86 o 
   4  16   5        7.96       20.34     10.51 o 
  -5  17   5      314.49      335.41     21.36 o 
  -4  17   5      453.90      506.82     20.68 o 
  -3  17   5      562.55      542.46     28.94 o 
  -2  17   5      595.72      601.16     18.96 o 
  -1  17   5      899.56      904.62     27.89 o 
   0  17   5      628.69      586.44     32.88 o 
   1  17   5      364.49      402.38     27.46 o 
   2  17   5      864.30      894.92     43.05 o 
   3  17   5      424.20      420.68     31.53 o 
  -5  18   5       25.03       19.48      6.78 o 
  -4  18   5       27.26       37.92      8.01 o 
  -3  18   5       13.90        3.36      4.43 o 
  -2  18   5       25.50       44.66      6.90 o 
  -1  18   5        0.00        0.00      9.49 o 
   0  18   5        0.64        9.83      6.78 o 
   1  18   5       42.18       44.75     11.19 o 
   2  18   5       32.43       34.58     11.19 o 
   3  18   5       11.98       10.85      8.47 o 
  -4  19   5      681.10      713.94     47.46 o 
  -3  19   5      938.59      892.92     32.22 o 
  -2  19   5      408.30      418.22     19.59 o 
  -1  19   5      195.64      209.96     14.14 o 
   0  19   5      338.81      324.07     25.08 o 
   1  19   5      672.49      646.44     36.27 o 
   2  19   5      536.68      514.58     33.90 o 
  -2  20   5        0.06        0.30      4.24 o 
  -1  20   5        3.87        1.06      4.15 o 
   0  20   5       29.49       25.08      8.14 o 
  -9   0   6      498.84      414.24     31.19 o 
  -8   0   6      328.74      415.93     29.15 o 
  -7   0   6      762.87      639.67     33.90 o 
  -6   0   6      159.69      173.22     16.61 o 
  -5   0   6     2797.83     3043.75     70.85 o 
  -4   0   6     1037.84      838.65     31.86 o 
  -3   0   6     2845.78     3285.78     66.44 o 
  -2   0   6      433.62      283.05     15.59 o 
  -1   0   6     1909.76     2014.14     29.38 o 
   1   0   6      873.65      660.00     27.46 o 
   2   0   6      508.64      557.63     26.10 o 
   3   0   6     5233.81     5016.30     93.90 o 
   4   0   6      346.43      327.46     21.70 o 
   5   0   6     1044.23     1044.75     40.68 o 
   6   0   6       81.72       91.19     13.90 o 
   7   0   6      179.76      203.73     20.00 o 
  -9   1   6        0.91        0.00      5.78 o 
  -8   1   6        9.47       16.24      5.54 o 
  -7   1   6      126.52      121.17     10.66 o 
  -6   1   6       64.29       59.84     11.36 o 
  -5   1   6       45.58       41.90      6.18 o 
  -4   1   6      250.53      220.60     11.62 o 
  -3   1   6       93.52      123.30      8.62 o 
  -2   1   6       25.45       25.43      4.75 o 
  -1   1   6       83.32       94.41      4.76 o 
   0   1   6        0.22        3.54      2.60 o 
   1   1   6       43.11       37.05      5.22 o 
   2   1   6      136.88      150.24     12.85 o 
   3   1   6     1194.33     1138.61     27.79 o 
   4   1   6       27.29       37.72      6.59 o 
   5   1   6       64.21       77.95      9.10 o 
   6   1   6        2.61        9.44      5.93 o 
   7   1   6        2.86       16.27      8.14 o 
  -9   2   6      361.05      340.28     19.89 o 
  -8   2   6      945.78     1146.27     34.88 o 
  -7   2   6     1293.64     1095.11     31.88 o 
  -6   2   6     1459.63     1495.43     35.59 o 
  -5   2   6      201.87      318.06     14.86 o 
  -4   2   6     1115.54      907.64     38.81 o 
  -3   2   6     5182.30     5595.51    150.17 o 
  -2   2   6     1588.25     1325.94     25.75 o 
  -1   2   6      663.97      768.06     13.86 o 
   0   2   6     1927.16     1960.13     22.36 o 
   1   2   6     2186.35     1824.74     24.79 o 
   2   2   6     2143.34     2156.79     46.94 o 
   3   2   6      763.42      811.04     23.06 o 
   4   2   6      548.91      542.65     22.03 o 
   5   2   6      327.42      334.36     16.36 o 
   6   2   6       50.54       75.62     20.68 o 
  -9   3   6       21.49        9.72      5.13 o 
  -8   3   6       32.05       23.86      6.32 o 
  -7   3   6      186.12      200.62     13.77 o 
  -6   3   6       61.82       54.37      7.43 o 
  -5   3   6       23.80       25.50      7.63 o 
  -4   3   6      351.08      325.80     29.66 o 
  -3   3   6       41.25       39.19      5.54 o 
  -2   3   6     1366.05     1377.94     26.61 o 
  -1   3   6       32.18       31.93      4.15 o 
   0   3   6       79.33       58.12      2.93 o 
   1   3   6       49.37       59.80      3.28 o 
   2   3   6       26.28       20.36      5.67 o 
   3   3   6      138.54      144.61     10.08 o 
   4   3   6       49.18       51.60      7.97 o 
   5   3   6        2.23       20.29      6.02 o 
   6   3   6        0.23        7.97      4.92 o 
  -9   4   6      492.46      415.57     22.05 o 
  -8   4   6      758.24      884.56     30.68 o 
  -7   4   6     1530.12     1376.12     36.07 o 
  -6   4   6      192.88      227.82     13.53 o 
  -5   4   6     2394.77     2608.01     46.38 o 
  -4   4   6     1623.38     1423.21     43.56 o 
  -3   4   6     2811.82     3169.67     46.67 o 
  -2   4   6     2960.46     2649.28     39.17 o 
  -1   4   6     2427.79     2657.36     31.68 o 
   0   4   6      877.74      904.73     12.65 o 
   1   4   6     1933.24     1752.39     19.15 o 
   2   4   6      994.37     1021.09     21.72 o 
   3   4   6      692.14      727.23     21.38 o 
   4   4   6      193.65      187.15     11.65 o 
   5   4   6      659.78      645.92     22.38 o 
   6   4   6      228.29      223.39     21.70 o 
  -9   5   6        9.82        0.00      5.84 o 
  -8   5   6        6.57        4.97      5.15 o 
  -7   5   6      128.58      159.04     12.11 o 
  -6   5   6      225.05      161.91     11.98 o 
  -5   5   6       63.41       51.47      6.90 o 
  -4   5   6       16.51        1.79      2.99 o 
  -3   5   6       45.37       51.72      6.08 o 
  -2   5   6       16.81       24.54      4.54 o 
  -1   5   6       17.77       11.53      2.90 o 
   0   5   6       84.07       56.91      3.97 o 
   1   5   6      250.37      255.12     10.98 o 
   2   5   6      273.45      327.88     13.92 o 
   3   5   6        2.29       10.42      4.41 o 
   4   5   6       24.30       24.45      6.61 o 
   5   5   6       38.11       54.58     12.88 o 
   6   5   6        0.97        5.42      7.46 o 
  -8   6   6      948.55     1110.75     34.99 o 
  -7   6   6      144.13      137.29     11.38 o 
  -6   6   6     2440.11     2454.19     52.88 o 
  -5   6   6     1290.07     1423.03     38.14 o 
  -4   6   6      931.43      840.02     47.97 o 
  -3   6   6      954.04     1079.14     25.43 o 
  -2   6   6     2394.87     2104.47     28.79 o 
  -1   6   6     1744.07     1985.38     26.36 o 
   0   6   6     3919.53     3933.44     55.93 o 
   1   6   6     1049.79     1046.04     21.88 o 
   2   6   6      668.90      645.94     19.68 o 
   3   6   6      492.73      487.68     17.26 o 
   4   6   6      441.85      473.37     17.86 o 
   5   6   6      570.45      543.39     32.54 o 
   6   6   6      324.38      325.43     27.46 o 
  -8   7   6       31.55       30.75      8.31 o 
  -7   7   6        0.05        3.45      7.29 o 
  -6   7   6        8.57       42.33      7.14 o 
  -5   7   6      440.44      443.58     18.33 o 
  -4   7   6       25.10       19.76      4.67 o 
  -3   7   6       75.51      106.19      7.90 o 
  -2   7   6       81.03      101.19      5.41 o 
  -1   7   6       82.02       75.03      7.63 o 
   0   7   6      161.92      126.22      5.96 o 
   1   7   6       90.45       70.85     11.86 o 
   2   7   6      111.26      132.52      9.32 o 
   3   7   6        2.28        2.90      3.36 o 
   4   7   6        0.07       12.20      9.83 o 
   5   7   6        1.56       24.41     11.19 o 
   6   7   6       22.59       23.39     10.85 o 
  -8   8   6      699.67      799.22     29.82 o 
  -7   8   6     1555.50     1466.82     38.71 o 
  -6   8   6     2286.45     2229.76     76.61 o 
  -5   8   6     2484.18     2532.46     47.21 o 
  -4   8   6     1053.90     1023.47     26.82 o 
  -3   8   6     1274.68     1415.64     25.24 o 
  -2   8   6     1530.63     1403.38     21.53 o 
  -1   8   6     1672.41     1838.83     26.00 o 
   0   8   6     1450.89     1395.61     19.76 o 
   1   8   6      537.92      575.94     29.49 o 
   2   8   6      699.98      729.20     21.08 o 
   3   8   6      168.26      165.02      9.90 o 
   4   8   6      447.87      445.09     29.49 o 
   5   8   6      311.59      324.75     26.44 o 
   6   8   6      365.52      388.14     31.53 o 
  -8   9   6        1.56        4.91      5.54 o 
  -7   9   6        5.68        2.82      4.91 o 
  -6   9   6       28.48       72.88      9.35 o 
  -5   9   6        0.01        0.00      4.72 o 
  -4   9   6       52.99       46.50      9.32 o 
  -3   9   6       55.49       82.02      5.37 o 
  -2   9   6       30.35       22.16      3.96 o 
  -1   9   6      214.82      282.23      9.55 o 
   0   9   6       36.35       28.31      3.39 o 
   1   9   6       26.04       31.19      8.14 o 
   2   9   6        5.15       14.13      6.10 o 
   3   9   6       17.09        0.00      8.14 o 
   4   9   6       72.31       71.86     14.92 o 
   5   9   6        2.37       23.39     11.86 o 
   6   9   6       20.41       23.05     10.85 o 
  -8  10   6      552.56      573.39     25.77 o 
  -7  10   6      553.88      599.60     24.93 o 
  -6  10   6     1682.28     1689.23     40.51 o 
  -5  10   6     2384.72     2325.17     46.13 o 
  -4  10   6     2581.72     2592.68     38.89 o 
  -3  10   6       97.61      111.10      7.88 o 
  -2  10   6     1943.71     1863.58     28.55 o 
  -1  10   6     1024.15     1042.74     19.28 o 
   0  10   6     1519.23     1482.90     52.71 o 
   1  10   6      312.07      365.77     24.07 o 
   2  10   6      484.69      464.87     16.30 o 
   3  10   6      301.35      282.04     24.07 o 
   4  10   6      611.71      642.38     36.61 o 
   5  10   6      117.21      103.73     16.27 o 
  -7  11   6        3.87        0.00      3.85 o 
  -6  11   6       23.12       61.06      7.05 o 
  -5  11   6       49.64       27.85      5.78 o 
  -4  11   6        0.37        2.39      2.95 o 
  -3  11   6      442.55      554.28     15.93 o 
  -2  11   6       58.62       31.75      4.33 o 
  -1  11   6       30.62       62.37      5.14 o 
   0  11   6        0.01       10.17      7.46 o 
   1  11   6       18.67       31.86      9.15 o 
   2  11   6      132.71      110.51     15.59 o 
   3  11   6       85.79       83.73     13.22 o 
   4  11   6       33.31       47.12     13.56 o 
   5  11   6        2.23        3.05      7.46 o 
  -7  12   6      303.82      333.07     15.71 o 
  -6  12   6      452.27      427.79     16.83 o 
  -5  12   6      627.35      616.57     19.44 o 
  -4  12   6     1449.07     1475.13     24.82 o 
  -3  12   6     1932.46     1956.34     31.99 o 
  -2  12   6      194.92      200.24      9.37 o 
  -1  12   6     1678.97     1662.18     30.79 o 
   0  12   6     1222.62     1167.13     44.07 o 
   1  12   6      927.73      993.23     41.70 o 
   2  12   6      686.94      632.89     34.58 o 
   3  12   6      606.63      563.39     34.58 o 
   4  12   6      118.26      142.37     18.98 o 
   5  12   6       48.69       47.80     12.54 o 
  -7  13   6        0.26        0.00      4.67 o 
  -6  13   6       92.00      105.81      8.95 o 
  -5  13   6       10.78       17.84      3.12 o 
  -4  13   6        0.08        7.77      4.21 o 
  -3  13   6       87.41       63.78      6.55 o 
  -2  13   6        4.21       10.08      3.44 o 
  -1  13   6      109.33       79.04      5.79 o 
   0  13   6      102.22      126.10     15.59 o 
   1  13   6      339.42      374.92     26.10 o 
   2  13   6       63.82       64.07     13.90 o 
   3  13   6       44.21       66.10     13.90 o 
   4  13   6        9.64       14.58      8.14 o 
  -6  14   6      383.20      360.60     16.98 o 
  -5  14   6      429.89      418.64     13.46 o 
  -4  14   6     1461.38     1446.61     25.58 o 
  -3  14   6     1361.33     1353.80     27.00 o 
  -2  14   6     2069.50     2100.67     33.25 o 
  -1  14   6      286.09      259.93     18.14 o 
   0  14   6     1089.65     1026.11     42.71 o 
   1  14   6      469.43      478.99     30.51 o 
   2  14   6      786.54      712.89     38.98 o 
   3  14   6      256.96      245.43     24.07 o 
   4  14   6      181.37      204.07     23.05 o 
  -6  15   6        0.05       10.48      7.52 o 
  -5  15   6        3.26        2.07      3.10 o 
  -4  15   6      174.19      189.35     11.62 o 
  -3  15   6       24.57       16.97      4.13 o 
  -2  15   6      115.40      163.52      9.15 o 
  -1  15   6      222.32      266.44     22.03 o 
   0  15   6      184.80      182.04     18.31 o 
   1  15   6      128.73      150.51     18.64 o 
   2  15   6        0.57        4.41      7.12 o 
   3  15   6        5.81       15.93      8.47 o 
  -5  16   6      545.20      536.12     18.90 o 
  -4  16   6      463.62      429.04     18.00 o 
  -3  16   6      527.70      551.64     18.74 o 
  -2  16   6      298.29      323.25     17.18 o 
  -1  16   6     1784.54     1607.47     54.92 o 
   0  16   6      305.81      315.93     24.41 o 
   1  16   6      582.49      602.72     35.25 o 
   2  16   6      351.37      292.54     25.76 o 
   3  16   6      423.41      449.49     32.88 o 
  -5  17   6       10.36        7.97      5.03 o 
  -4  17   6       12.31       16.08      4.58 o 
  -3  17   6      105.18       83.16      7.90 o 
  -2  17   6       22.95       38.41     16.44 o 
  -1  17   6       57.87       29.83      9.49 o 
   0  17   6        0.90        1.02      6.10 o 
   1  17   6       23.53       20.00      9.83 o 
   2  17   6       63.64       81.02     15.59 o 
  -4  18   6      225.91      225.37     16.63 o 
  -3  18   6      303.68      298.18     14.36 o 
  -2  18   6      667.38      683.97     35.76 o 
  -1  18   6      144.96      154.24     18.31 o 
   0  18   6       85.97       83.39     13.90 o 
   1  18   6      334.88      394.92     30.17 o 
  -2  19   6        6.99       13.02      5.89 o 
  -1  19   6        0.00        9.15      7.12 o 
   0  19   6        0.29        0.00      7.46 o 
  -8   1   7      882.77      979.90     32.95 o 
  -7   1   7     1576.37     1266.64     42.71 o 
  -6   1   7     1805.49     2108.65     44.22 o 
  -5   1   7     1771.07     1846.16     40.34 o 
  -4   1   7     1192.81     1035.20     26.72 o 
  -3   1   7     1030.50     1110.82     26.27 o 
  -2   1   7     1497.10     1253.70     26.11 o 
  -1   1   7     1236.46     1612.95     22.23 o 
   0   1   7     1134.79     1047.87     26.61 o 
   1   1   7      426.42      344.39     15.22 o 
   2   1   7      202.27      345.28     15.57 o 
   3   1   7       53.75       40.89      6.66 o 
   4   1   7     1040.31      996.59     34.24 o 
   5   1   7      919.33      898.95     28.15 o 
   6   1   7       98.10      103.45     10.81 o 
  -8   2   7       41.35       44.39      8.69 o 
  -7   2   7       19.06       21.08      6.46 o 
  -6   2   7      176.97      152.53     12.34 o 
  -5   2   7       45.87       53.50      7.28 o 
  -4   2   7       13.12       11.57      3.99 o 
  -3   2   7      685.26      723.42     20.96 o 
  -2   2   7       62.14       61.87      6.27 o 
  -1   2   7       80.43       82.10      7.10 o 
   0   2   7        4.03        3.73      6.10 o 
   1   2   7        2.87        5.55      4.29 o 
   2   2   7       38.72       45.87      6.66 o 
   3   2   7        9.65        9.15      4.51 o 
   4   2   7       38.28       42.60      7.19 o 
   5   2   7       12.28       16.78      6.27 o 
   6   2   7        2.71        0.34      6.44 o 
  -8   3   7     1445.37     1501.79     41.34 o 
  -7   3   7      550.41      434.12     20.49 o 
  -6   3   7     2670.48     2950.92     62.54 o 
  -5   3   7      945.68      948.01     27.09 o 
  -4   3   7      743.90      658.16     31.86 o 
  -3   3   7     2051.69     2231.94     39.32 o 
  -2   3   7     1475.71     1303.03     26.87 o 
  -1   3   7     1589.51     1975.94     22.97 o 
   0   3   7     1415.40     1301.71     25.21 o 
   1   3   7      364.71      317.51     14.57 o 
   2   3   7      567.07      687.49     28.64 o 
   3   3   7      744.22      700.59     23.06 o 
   4   3   7      126.13      155.63     13.56 o 
   5   3   7      112.93      127.20     16.27 o 
   6   3   7       65.64       66.44     13.56 o 
  -8   4   7       32.97       43.73     10.17 o 
  -7   4   7      100.70       78.99      9.45 o 
  -6   4   7       29.29       47.89      6.80 o 
  -5   4   7      183.90      233.95     13.40 o 
  -4   4   7      187.09      175.86     11.26 o 
  -3   4   7        4.21        5.76      4.43 o 
  -2   4   7      583.85      592.13     17.71 o 
  -1   4   7       14.30       17.41      3.75 o 
   0   4   7       41.84       31.09      4.57 o 
   1   4   7      120.92       96.95      8.71 o 
   2   4   7       72.29       69.53      8.47 o 
   3   4   7      193.83      155.84     11.69 o 
   4   4   7      296.69      262.89     14.82 o 
   5   4   7       31.34       25.42     10.17 o 
  -8   5   7      241.27      298.21     18.34 o 
  -7   5   7      929.95      794.86     42.20 o 
  -6   5   7      105.31      156.70     11.75 o 
  -5   5   7      434.49      435.49     18.34 o 
  -4   5   7     1797.01     1746.46     36.27 o 
  -3   5   7     1727.63     1930.06     36.21 o 
  -2   5   7      924.53      786.82     30.00 o 
  -1   5   7      798.01      909.66     21.44 o 
   0   5   7     1454.63     1334.94     20.28 o 
   1   5   7     1027.84      946.74     18.53 o 
   2   5   7     1022.45     1073.87     27.99 o 
   3   5   7      177.41      190.83     17.80 o 
   4   5   7      238.82      250.12     14.41 o 
   5   5   7      207.83      200.00     20.68 o 
  -8   6   7       27.53       17.02      5.98 o 
  -7   6   7        7.43        6.89      4.15 o 
  -6   6   7       39.86        3.78     13.22 o 
  -5   6   7      401.68      490.74     19.75 o 
  -4   6   7       52.02       52.78     12.20 o 
  -3   6   7        6.50       12.25      4.58 o 
  -2   6   7       56.93       43.52      5.36 o 
  -1   6   7       55.24       80.62      5.44 o 
   0   6   7        3.17        5.62      2.15 o 
   1   6   7      121.23       92.76      6.37 o 
   2   6   7      101.03      145.76     10.82 o 
   3   6   7        2.48        8.82      4.97 o 
   4   6   7       50.06       49.83     11.86 o 
   5   6   7       10.47       21.36     12.20 o 
  -8   7   7      465.93      482.04     23.49 o 
  -7   7   7      226.31      206.67     14.62 o 
  -6   7   7      549.42      567.93     23.39 o 
  -5   7   7     1111.20     1176.67     31.27 o 
  -4   7   7     1194.79     1145.91     29.41 o 
  -3   7   7     1023.25     1085.78     26.69 o 
  -2   7   7      471.07      368.39     12.11 o 
  -1   7   7     1285.40     1401.56     22.78 o 
   0   7   7     1092.20      995.98     20.47 o 
   1   7   7     1193.63     1162.49     22.01 o 
   2   7   7     1429.91     1362.90     31.65 o 
   3   7   7      792.98      752.85     26.78 o 
   4   7   7      232.70      273.90     24.41 o 
   5   7   7       17.95       36.61     11.19 o 
  -8   8   7       22.31       19.62      6.32 o 
  -7   8   7        0.16        0.64      4.72 o 
  -6   8   7        0.02        0.00      4.72 o 
  -5   8   7        0.01       17.06      5.98 o 
  -4   8   7      107.85      113.65      9.51 o 
  -3   8   7      458.50      391.29     15.97 o 
  -2   8   7       25.81       30.55      3.94 o 
  -1   8   7      170.01      153.84      7.41 o 
   0   8   7      160.22      202.85     11.56 o 
   1   8   7        0.30        4.41      3.12 o 
   2   8   7       46.57       41.09      7.63 o 
   3   8   7       29.33       48.81     13.56 o 
   4   8   7       16.67       18.64      9.83 o 
   5   8   7       68.96       57.29     12.88 o 
  -7   9   7      419.33      432.28     21.44 o 
  -6   9   7      876.98      902.99     29.47 o 
  -5   9   7     1386.65     1402.30     50.00 o 
  -4   9   7     2397.42     2282.33     44.11 o 
  -3   9   7     1256.05     1315.57     22.23 o 
  -2   9   7     1139.00     1089.55     21.60 o 
  -1   9   7     1206.35     1175.15     20.84 o 
   0   9   7      756.05      702.31     22.20 o 
   1   9   7      637.76      680.17     23.29 o 
   2   9   7      924.20      842.98     24.26 o 
   3   9   7      815.84      763.73     39.66 o 
   4   9   7      116.95      134.24     18.31 o 
   5   9   7      179.46      143.39     19.66 o 
  -7  10   7       27.80       29.92      7.19 o 
  -6  10   7        1.08        2.14      5.93 o 
  -5  10   7       22.27       12.09      5.69 o 
  -4  10   7       45.83       67.91      9.66 o 
  -3  10   7      287.64      275.18     10.16 o 
  -2  10   7       56.13       67.64      5.96 o 
  -1  10   7       63.26       99.15      7.55 o 
   0  10   7       11.58        3.43      4.41 o 
   1  10   7       42.69       41.03      4.97 o 
   2  10   7       40.54       44.75     11.53 o 
   3  10   7      136.59      156.95     19.32 o 
   4  10   7       30.61       36.27     11.19 o 
  -7  11   7      359.81      353.53     32.88 o 
  -6  11   7      644.87      623.85     25.15 o 
  -5  11   7     1050.53     1082.90     32.05 o 
  -4  11   7      419.03      406.52     14.80 o 
  -3  11   7     1799.09     1869.01     31.67 o 
  -2  11   7      872.09      799.19     23.46 o 
  -1  11   7      564.13      562.48     21.20 o 
   0  11   7      860.97      883.77     35.59 o 
   1  11   7     1115.81     1248.82     49.15 o 
   2  11   7      747.81      649.50     36.27 o 
   3  11   7      328.06      300.68     27.12 o 
   4  11   7      292.57      284.75     26.44 o 
  -6  12   7        6.67       18.31      6.23 o 
  -5  12   7       25.86       20.56      4.62 o 
  -4  12   7       61.15       70.69      5.85 o 
  -3  12   7      123.61      130.48     11.43 o 
  -2  12   7      182.77      227.17     10.27 o 
  -1  12   7        0.02        8.90      4.87 o 
   0  12   7       25.28       55.09      7.42 o 
   1  12   7       71.61       86.44     14.24 o 
   2  12   7       76.87       59.66     13.90 o 
   3  12   7       65.45      106.78     17.29 o 
   4  12   7       25.21       10.17     10.51 o 
  -6  13   7      354.51      334.26     14.98 o 
  -5  13   7      418.39      430.08     16.23 o 
  -4  13   7      727.41      738.11     20.75 o 
  -3  13   7      458.96      524.64     16.59 o 
  -2  13   7     1709.17     1622.57     38.70 o 
  -1  13   7     1439.78     1417.00     35.83 o 
   0  13   7      155.39      173.05     12.26 o 
   1  13   7      417.26      460.34     30.17 o 
   2  13   7      449.32      404.41     29.83 o 
   3  13   7      273.12      319.66     27.46 o 
  -6  14   7       91.42       89.46      8.20 o 
  -5  14   7       67.96       43.21      7.07 o 
  -4  14   7        0.16        6.25      4.07 o 
  -3  14   7        8.59       14.73      4.28 o 
  -2  14   7       83.65       75.72      9.34 o 
  -1  14   7       31.03       70.45     17.97 o 
   0  14   7       15.75       29.06      6.46 o 
   1  14   7        8.48       20.68      9.15 o 
   2  14   7       11.65       12.54      9.83 o 
   3  14   7       20.76       27.46     12.54 o 
  -5  15   7      419.64      417.72     16.73 o 
  -4  15   7      235.91      229.12     11.99 o 
  -3  15   7      610.26      624.72     24.42 o 
  -2  15   7      805.66      827.67     28.37 o 
  -1  15   7      420.22      422.23     21.86 o 
   0  15   7      478.46      486.08     21.67 o 
   1  15   7      448.91      491.87     32.88 o 
   2  15   7       62.80       44.41     13.22 o 
  -4  16   7        0.94        2.54      3.84 o 
  -3  16   7      118.68       92.98     10.19 o 
  -2  16   7       11.65       12.57      6.18 o 
  -1  16   7        0.04        2.03      5.27 o 
   0  16   7       65.74       50.51     12.20 o 
   1  16   7       19.82       40.68     12.20 o 
  -3  17   7      238.91      286.88     17.66 o 
  -2  17   7       61.64       65.97     12.03 o 
  -1  17   7      364.51      349.88     26.78 o 
   0  17   7      403.14      387.80     29.15 o 
  -8   0   8      474.27      450.17     32.54 o 
  -7   0   8      409.71      426.10     29.83 o 
  -6   0   8     1017.58     1373.91     51.19 o 
  -5   0   8      613.34      540.68     29.83 o 
  -4   0   8     4255.77     4246.13     88.48 o 
  -3   0   8      781.26      748.82     31.19 o 
  -2   0   8        6.52        0.00      4.07 o 
  -1   0   8      121.14      191.19     13.90 o 
   0   0   8     2433.61     2004.42     57.97 o 
   1   0   8       78.45      101.70     13.90 o 
   2   0   8      204.39      278.65     21.70 o 
   3   0   8       62.12       28.81      9.49 o 
   4   0   8      134.67      149.49     17.29 o 
   5   0   8      109.89       86.78     14.24 o 
  -8   1   8       12.11        8.61      6.95 o 
  -7   1   8        0.17        5.75      6.27 o 
  -6   1   8        5.06        6.61      6.23 o 
  -5   1   8       15.08       18.41      4.81 o 
  -4   1   8        9.73       28.21      6.83 o 
  -3   1   8      100.59       88.12      7.79 o 
  -2   1   8       26.79       16.86      3.99 o 
  -1   1   8        0.95        1.21      3.25 o 
   0   1   8        4.12       17.62      6.22 o 
   1   1   8      547.77      575.05     21.57 o 
   2   1   8      148.84      163.50     11.98 o 
   3   1   8      105.10       77.39      7.90 o 
   4   1   8      143.28      105.69     16.44 o 
   5   1   8       32.44       30.48      8.81 o 
  -8   2   8      668.46      680.16     28.16 o 
  -7   2   8      633.88      589.94     40.68 o 
  -6   2   8     1427.53     1670.22     40.51 o 
  -5   2   8     2193.47     2000.13     42.18 o 
  -4   2   8     1268.87     1291.97     54.24 o 
  -3   2   8      673.56      672.47     21.08 o 
  -2   2   8      573.85      510.02     17.24 o 
  -1   2   8      920.43     1132.31     26.55 o 
   0   2   8      484.88      359.08     16.78 o 
   1   2   8      983.53      990.83     28.61 o 
   2   2   8      525.20      555.41     21.30 o 
   3   2   8      105.05       87.41      8.97 o 
   4   2   8      245.13      299.73     16.97 o 
   5   2   8       58.96       61.82      8.51 o 
  -8   3   8       19.12       29.83      7.67 o 
  -7   3   8       49.87       60.70      9.02 o 
  -6   3   8        2.03       11.11      5.60 o 
  -5   3   8       28.06       21.53      5.98 o 
  -4   3   8        3.26        7.77      5.93 o 
  -3   3   8       54.20       41.78      5.94 o 
  -2   3   8       78.69       83.76      7.77 o 
  -1   3   8       59.36       52.53      7.46 o 
   0   3   8      233.52      246.79     14.01 o 
   1   3   8        3.68       14.19      6.27 o 
   2   3   8      396.99      375.77     17.69 o 
   3   3   8       61.55       44.42      6.46 o 
   4   3   8        4.58        6.82      6.95 o 
   5   3   8       21.29       25.76      9.49 o 
  -8   4   8      392.12      414.97     22.29 o 
  -7   4   8     1100.10     1015.21     33.08 o 
  -6   4   8      681.21      887.34     68.98 o 
  -5   4   8      609.81      536.38     21.33 o 
  -4   4   8     1383.45     1388.70     32.82 o 
  -3   4   8     1135.66     1139.56     28.07 o 
  -2   4   8     1576.00     1478.85     35.08 o 
  -1   4   8     1813.59     2000.13     68.98 o 
   0   4   8     1030.11      880.01     38.31 o 
   1   4   8      477.72      541.31     20.65 o 
   2   4   8      643.49      708.08     48.31 o 
   3   4   8      183.33      147.84     17.80 o 
   4   4   8      288.34      312.26     17.04 o 
  -7   5   8        0.35       13.70      5.63 o 
  -6   5   8       26.90       26.31      9.15 o 
  -5   5   8       55.12       21.74      5.05 o 
  -4   5   8       71.72       62.84     10.51 o 
  -3   5   8      527.56      462.72     18.98 o 
  -2   5   8        0.65       13.26      4.30 o 
  -1   5   8       20.96       32.62      5.49 o 
   0   5   8       13.03        7.80      7.12 o 
   1   5   8       84.91       55.58      7.48 o 
   2   5   8      110.03      147.11     12.20 o 
   3   5   8        1.49        5.04      4.88 o 
   4   5   8        2.04       11.53      9.49 o 
  -7   6   8      231.41      248.85     16.54 o 
  -6   6   8      762.98      816.45     28.26 o 
  -5   6   8      371.93      351.39     17.37 o 
  -4   6   8      406.60      453.04     18.72 o 
  -3   6   8     1163.14     1199.04     29.06 o 
  -2   6   8     1761.49     1645.72     27.91 o 
  -1   6   8      890.65      950.70     80.00 o 
   0   6   8      701.69      669.50     34.24 o 
   1   6   8      808.58      809.10     47.97 o 
   2   6   8      474.58      484.61     21.86 o 
   3   6   8      431.66      349.05     17.10 o 
   4   6   8      236.34      266.44     24.75 o 
  -7   7   8      127.57      189.34     14.84 o 
  -6   7   8       57.68       61.23     16.27 o 
  -5   7   8       42.62       15.33      6.95 o 
  -4   7   8      239.85      199.23     12.54 o 
  -3   7   8       68.25       74.66      8.14 o 
  -2   7   8       16.31       21.90      6.95 o 
  -1   7   8        0.13       14.76     18.31 o 
   0   7   8      131.59      155.39     10.50 o 
   1   7   8       43.90       26.96      6.11 o 
   2   7   8        3.56        9.11      6.27 o 
   3   7   8        3.54       11.53      9.15 o 
   4   7   8        3.10       17.63     10.51 o 
  -7   8   8      672.78      585.28     25.63 o 
  -6   8   8      704.24      675.59     52.88 o 
  -5   8   8      889.40      876.36     28.26 o 
  -4   8   8      252.26      278.42     14.81 o 
  -3   8   8     1495.22     1569.70     41.28 o 
  -2   8   8     1104.48      995.18     26.27 o 
  -1   8   8     1299.23     1361.04     32.95 o 
   0   8   8      239.63      230.36     12.87 o 
   1   8   8      379.63      369.55     17.26 o 
   2   8   8      297.02      275.88     34.75 o 
   3   8   8      367.43      411.53     29.83 o 
   4   8   8      277.63      253.56     24.41 o 
  -7   9   8        0.04        0.00      5.37 o 
  -6   9   8        6.03       16.61      5.74 o 
  -5   9   8      134.96      159.95     12.68 o 
  -4   9   8      229.24      273.49     14.91 o 
  -3   9   8        1.82       11.80      4.41 o 
  -2   9   8       19.02       14.72      4.26 o 
  -1   9   8        2.31       11.68      5.74 o 
   0   9   8        5.92        7.22     10.34 o 
   1   9   8       21.00       38.76     10.00 o 
   2   9   8        1.32        3.39      7.46 o 
   3   9   8       18.31       26.10     10.51 o 
  -6  10   8      205.19      223.66     15.46 o 
  -5  10   8      492.94      510.23     21.81 o 
  -4  10   8      866.09      886.69     22.73 o 
  -3  10   8      463.88      536.73     27.63 o 
  -2  10   8      678.55      600.38     22.60 o 
  -1  10   8      514.21      516.73     20.85 o 
   0  10   8      149.95      151.83     16.10 o 
   1  10   8      276.26      297.29     24.75 o 
   2  10   8      229.87      244.75     22.71 o 
   3  10   8      238.63      237.97     24.41 o 
  -6  11   8       94.48       69.14      9.47 o 
  -5  11   8       30.16       16.14      3.65 o 
  -4  11   8       35.32       20.77      4.37 o 
  -3  11   8      418.53      360.43     20.99 o 
  -2  11   8       74.29       87.77      9.84 o 
  -1  11   8        4.14       11.25      5.36 o 
   0  11   8        0.45       18.01      5.05 o 
   1  11   8      129.37      156.95     19.66 o 
   2  11   8        5.65       13.22     10.51 o 
   3  11   8       25.19       46.10     13.56 o 
  -5  12   8      118.51      113.18      8.67 o 
  -4  12   8      181.85      186.53     21.02 o 
  -3  12   8      485.92      571.76     28.14 o 
  -2  12   8      228.89      216.88     14.33 o 
  -1  12   8      169.50      184.01     13.05 o 
   0  12   8      242.15      266.77     15.44 o 
   1  12   8      312.03      304.07     26.10 o 
   2  12   8      290.28      284.41     26.10 o 
  -5  13   8       45.87       56.11      6.78 o 
  -4  13   8      236.96      250.75     14.77 o 
  -3  13   8        5.70       12.54      5.03 o 
  -2  13   8       70.23       81.18     10.51 o 
  -1  13   8       22.33       25.84      6.75 o 
   0  13   8        6.50       20.28      6.95 o 
   1  13   8        3.77        0.00      8.47 o 
   2  13   8        6.61       16.27     10.85 o 
  -4  14   8      279.49      279.49     28.64 o 
  -3  14   8      412.77      459.95     21.81 o 
  -2  14   8      281.48      239.44     15.81 o 
  -1  14   8      568.95      545.03     31.36 o 
   0  14   8      373.92      361.83     19.21 o 
   1  14   8      235.30      237.63     23.73 o 
  -3  15   8        3.11        3.90      5.51 o 
  -2  15   8       73.15       80.62     14.92 o 
  -1  15   8       38.54       33.70      7.24 o 
   0  15   8        3.03        2.15      5.28 o 
  -7   1   9      424.84      451.31     22.41 o 
  -6   1   9      286.97      315.14     17.74 o 
  -5   1   9      894.48      857.96     27.68 o 
  -4   1   9     1164.75     1183.36     45.42 o 
  -3   1   9     1603.32     1497.26     44.75 o 
  -2   1   9     1468.41     1447.62     31.51 o 
  -1   1   9      838.22      907.96     25.25 o 
   0   1   9      278.74      199.16     13.42 o 
   1   1   9      807.86      919.69     29.48 o 
   2   1   9      483.66      480.95     39.66 o 
   3   1   9      262.87      236.13     15.45 o 
  -7   2   9        0.78        0.00     10.85 o 
  -6   2   9        1.50        1.69      4.55 o 
  -5   2   9       14.08       18.26      5.94 o 
  -4   2   9       25.13       32.20     14.41 o 
  -3   2   9       75.63       73.95      8.01 o 
  -2   2   9       37.60       42.17      6.23 o 
  -1   2   9       60.77       91.92      8.70 o 
   0   2   9       10.39       15.61      5.59 o 
   1   2   9       50.50       66.82      9.31 o 
   2   2   9       10.99       21.22     12.03 o 
   3   2   9        2.49        9.54      5.60 o 
  -7   3   9      324.38      386.98     20.85 o 
  -6   3   9      801.63      806.84     28.40 o 
  -5   3   9      703.10      650.48     24.31 o 
  -4   3   9     1182.70     1232.07     31.97 o 
  -3   3   9      777.21      721.06     47.12 o 
  -2   3   9      669.24      670.56     20.75 o 
  -1   3   9      849.40      877.47     24.13 o 
   0   3   9      921.71      779.86     26.55 o 
   1   3   9      349.18      505.96     21.54 o 
   2   3   9      254.82      262.61     15.87 o 
   3   3   9      312.64      283.09     24.07 o 
  -7   4   9        3.65        5.93      6.22 o 
  -6   4   9        1.20        4.33     10.68 o 
  -5   4   9        8.79       11.02      4.72 o 
  -4   4   9      170.85      188.53     12.74 o 
  -3   4   9       45.49       34.46     18.31 o 
  -2   4   9       91.94       71.07      6.14 o 
  -1   4   9        2.60        8.05      4.63 o 
   0   4   9        2.06        0.00      4.54 o 
   1   4   9       13.74       21.40      6.43 o 
   2   4   9        2.96        9.41      5.58 o 
   3   4   9        0.61       10.54      5.39 o 
  -6   5   9      514.19      532.34     29.32 o 
  -5   5   9      361.49      304.14     16.63 o 
  -4   5   9      177.47      222.03     13.53 o 
  -3   5   9      461.37      443.70     17.86 o 
  -2   5   9      376.69      376.95     16.02 o 
  -1   5   9      477.91      514.24     31.86 o 
   0   5   9      320.68      267.51     15.68 o 
   1   5   9      301.51      380.42     20.85 o 
   2   5   9      210.52      203.95     13.90 o 
   3   5   9      182.00      182.24     13.35 o 
  -6   6   9       23.40        8.32      7.12 o 
  -5   6   9      109.43      103.29     13.22 o 
  -4   6   9        3.48        4.46      4.29 o 
  -3   6   9        4.11        0.00      5.25 o 
  -2   6   9       30.73       23.35      6.27 o 
  -1   6   9        6.09       12.88      9.83 o 
   0   6   9        0.61        1.26      4.43 o 
   1   6   9        8.35       21.55      6.60 o 
   2   6   9        0.48        6.78      5.59 o 
   3   6   9        0.67        3.39      8.14 o 
  -6   7   9      369.34      415.20     20.85 o 
  -5   7   9      675.84      656.31     25.59 o 
  -4   7   9      839.23      835.52     26.59 o 
  -3   7   9       48.43       52.90      5.78 o 
  -2   7   9       81.76       81.02     13.90 o 
  -1   7   9      430.62      448.82     30.17 o 
   0   7   9      150.72      131.07     11.14 o 
   1   7   9      326.34      366.68     18.29 o 
   2   7   9      129.49      148.48     18.64 o 
  -6   8   9       45.17       43.45      8.39 o 
  -5   8   9       72.81       67.29     11.36 o 
  -4   8   9        2.13       11.30      5.69 o 
  -3   8   9       43.25       51.72      6.90 o 
  -2   8   9        0.38        1.02      6.44 o 
  -1   8   9        1.00        2.37      5.42 o 
   0   8   9       57.68       65.42     14.58 o 
   1   8   9        3.77        3.80      4.81 o 
   2   8   9       68.74       76.61     14.58 o 
  -5   9   9      441.74      426.41     20.41 o 
  -4   9   9      704.89      782.54     21.80 o 
  -3   9   9      513.56      460.68     30.85 o 
  -2   9   9      378.04      365.09     27.46 o 
  -1   9   9      205.79      206.10     20.68 o 
   0   9   9      785.95      735.94     39.66 o 
   1   9   9       90.38       91.87     15.25 o 
   2   9   9       64.91       64.41     13.90 o 
  -5  10   9        6.53       15.90      6.59 o 
  -4  10   9        6.49       10.11      4.00 o 
  -3  10   9        7.70       18.98      8.81 o 
  -2  10   9       22.15       26.44      9.15 o 
  -1  10   9        9.26        8.81      8.81 o 
   0  10   9       14.11       13.56      8.14 o 
   1  10   9       11.18        9.49      9.49 o 
  -4  11   9      107.62      120.34     16.61 o 
  -3  11   9      432.99      429.49     29.83 o 
  -2  11   9      550.03      518.99     33.22 o 
  -1  11   9      366.37      417.97     30.17 o 
   0  11   9       34.76       51.19     12.20 o 
   1  11   9      300.16      235.26     24.07 o 
  -4  12   9        1.73        0.00     10.51 o 
  -3  12   9        5.75        0.00      7.46 o 
  -2  12   9       67.52       88.10     16.44 o 
  -1  12   9       15.50       19.66     10.17 o 
   0  12   9       19.51       21.02      9.83 o 
  -2  13   9      570.77      569.35     42.37 o 
  -1  13   9      377.34      417.97     31.19 o 
  -6   0  10      461.76      421.02     29.83 o 
  -5   0  10       87.68       84.41     13.22 o 
  -4   0  10      325.64      327.12     23.73 o 
  -3   0  10      419.32      419.32     25.76 o 
  -2   0  10      698.93      825.77     33.90 o 
  -1   0  10       37.56       14.92      8.47 o 
   0   0  10      638.05      585.77     34.24 o 
   1   0  10       45.94       90.17     15.59 o 
   2   0  10       39.63       56.27     12.54 o 
  -5   1  10        3.83        5.70      5.05 o 
  -4   1  10        3.72        5.25      6.44 o 
  -3   1  10        8.67        4.77      3.99 o 
  -2   1  10        0.61       11.85      4.87 o 
  -1   1  10      126.26      110.60     11.13 o 
   0   1  10        6.01        9.30      7.97 o 
   1   1  10       42.64       34.53      7.52 o 
   2   1  10        1.46        4.36      5.50 o 
  -5   2  10      753.80      703.39     25.88 o 
  -4   2  10      490.49      531.85     36.95 o 
  -3   2  10      444.64      457.81     18.66 o 
  -2   2  10      121.21      155.06     12.83 o 
  -1   2  10     1173.69     1057.71     55.59 o 
   0   2  10       53.47       53.41      8.38 o 
   1   2  10      230.32      302.29     17.97 o 
  -5   3  10       18.42       27.14      6.83 o 
  -4   3  10        0.78        0.00      4.05 o 
  -3   3  10       48.27       43.58      7.63 o 
  -2   3  10      203.55      220.00     22.03 o 
  -1   3  10       59.36       54.23     12.54 o 
   0   3  10        5.49        4.00      9.66 o 
   1   3  10        0.28        9.15      8.81 o 
  -5   4  10      386.77      374.93     19.27 o 
  -4   4  10      396.78      436.88     19.40 o 
  -3   4  10      218.61      201.18     12.69 o 
  -2   4  10      888.46      974.24     45.76 o 
  -1   4  10      296.91      283.05     24.41 o 
   0   4  10      487.14      437.65     48.81 o 
   1   4  10      393.99      455.03     22.16 o 
  -5   5  10        0.37        0.00      4.19 o 
  -4   5  10       10.06       14.95      4.91 o 
  -3   5  10        0.66        7.57      6.27 o 
  -2   5  10      106.77      113.56     16.95 o 
  -1   5  10        5.77       16.61      9.49 o 
   0   5  10        4.71       18.43      6.58 o 
   1   5  10       22.62       37.07      7.96 o 
  -5   6  10      367.28      352.78     20.85 o 
  -4   6  10      238.75      253.47     15.11 o 
  -3   6  10      551.06      491.25     22.12 o 
  -2   6  10      414.15      461.02     31.86 o 
  -1   6  10      224.05      269.49     24.41 o 
   0   6  10      217.85      213.65     17.29 o 
   1   6  10      233.45      244.29     16.61 o 
  -4   7  10        7.01        8.14      8.14 o 
  -3   7  10        7.57        5.42      7.12 o 
  -2   7  10       20.77       17.97      8.81 o 
  -1   7  10        0.88        0.00      6.44 o 
   0   7  10        0.72        6.08     16.44 o 
  -4   8  10      611.50      627.55     26.36 o 
  -3   8  10      589.55      564.75     35.59 o 
  -2   8  10      451.47      464.07     32.20 o 
  -1   8  10      142.01      182.04     21.36 o 
   0   8  10      230.71      210.65     16.78 o 
  -3   9  10       21.22       32.88     10.85 o 
  -2   9  10        1.82        4.41      8.14 o 
  -1   9  10      102.06      118.64     17.97 o 
                                                 
